# Supplementary material for: Prematurely Aged Human Microglia Exhibit Impaired Stress Response and Defective Nucleocytoplasmic Shuttling of ALS Associated FUS
Source: Aging Cell. 2025 Sep 19;24(11):e70232. doi: 10.1111/acel.70232 (PMC12610945; doi:10.1111/acel.70232)
Supplement: Supplementary file 3 — Table S4: Results and comprehensive analysis of bulk RNA‐sequencing data between premature aged HMC3 and control cells. [file ACEL-24-e70232-s001.xlsx]

## Sheet: README
Sheet_Name	Description
README	Contains descriptions of all sheets in this workbook
batch_cts_mat	Read counts before batch correction with gene IDs in the first column
alldegs	Complete table of differentially expressed genes (DEGs) with gene IDs in the first column
diffexpr_table	DEGs filtered by |log2 fold change| > 1 with gene IDs in the first column
L1000CDS2_reverse_table	L1000CDS2 reversing perturbations (compounds/treatments that reverse expression patterns) from DEGs
L1000CDS2_mimic_table	L1000CDS2 mimicking perturbations (compounds/treatments that induce similar expression patterns) from DEGs
Comparison VENN	Comparison of DEGs with already published human microglia datasets
Comparison VENN 2	KEGG analysis

## Sheet: batch_cts_mat
gene_id	genename	CTL1_GW	CTL2_GW	DOX1_GW	DOX2_GW	CTL1_NG	CTL2_NG	CTL3_NG	DOX1_NG	DOX2_NG	DOX3_NG
ENSG00000000003	TSPAN6	795.002	764.426	1223.62	750.999	1287.28	1864	2181.47	1693.99	2028.16	3860
ENSG00000000005	TNMD	0	0	0	0	0	0	0	0	0	0
ENSG00000000419	DPM1	1782.39	1925.02	2840.06	1869.63	2849.34	4098.68	4593.78	3327.9	3902.8	7952.2
ENSG00000000457	SCYL3	73.166	72.682	157.889	71.975	246.531	292.435	378.766	237.899	268.249	503.005
ENSG00000000460	FIRRM	406.833	423.306	597.114	355.024	675.547	829.644	1037.27	805.657	971.149	1951.65
ENSG00000000938	FGR	0	2	3	3	2	0	2	11	20	34
ENSG00000000971	CFH	14.07	15	42.41	21.503	64.85	72.693	97.426	125.625	173.619	306.004
ENSG00000001036	FUCA2	1841.9	1911.91	2522.18	1620	1948.6	3180.72	3669.52	2585.51	3407.99	6496.76
ENSG00000001084	GCLC	605.178	652	1013.16	571.911	1127.81	1530.38	1599.85	1060.48	1375.22	2654.6
ENSG00000001167	NFYA	793.001	811.006	1665.69	869	1321.99	1756.71	2096.4	1346.9	1931.29	3634.28
ENSG00000001460	STPG1	114.999	104.008	109.913	58	99.056	114.001	161.001	154.001	237	461.905
ENSG00000001461	NIPAL3	883	985.004	1052.22	598.001	960.569	1523.99	1559.65	1426	1885.12	3768.69
ENSG00000001497	LAS1L	1691	1765.5	2476.16	1477.78	2505.95	3438.55	3973.41	2315.35	3295.7	6311.17
ENSG00000001561	ENPP4	548	558	976.023	566.149	1494.34	1956.47	2131.27	1066	1416	2529.98
ENSG00000001617	SEMA3F	566	648.426	795	447	741.43	870.432	1144.94	652.002	888.999	1802.55
ENSG00000001626	CFTR	0	0	0	0	0	0	1	4	3	4
ENSG00000001629	ANKIB1	1376.1	1457.55	2134.23	1088.9	2390.09	3384.66	3414.71	2678.99	3399.58	6384.28
ENSG00000001630	CYP51A1	1642.04	1785.47	2657.37	1551.36	3402.74	5130.97	5247.82	3076.26	3718.72	6798.35
ENSG00000001631	KRIT1	671.758	701.74	1251.3	651.355	1548.92	2245.88	2294.54	1960.16	2484.91	4489.36
ENSG00000002016	RAD52	185.257	159.002	217.998	124.044	549.391	665.124	833.363	418.008	596.342	1261.18
ENSG00000002079	MYH16	0	3	8	2	6.31	20.883	8.778	24.34	35.547	45.063
ENSG00000002330	BAD	1375.68	1549.84	1463.38	1111.94	1123.75	1296.3	1921.15	1211.37	1465.19	3188.58
ENSG00000002549	LAP3	1458.57	1639.21	1997.13	1234	2268.05	3377.22	4155.36	2794.7	3790.21	7330.73
ENSG00000002586	CD99	3081	3342.34	4136.23	2747.01	3531.57	5114.38	6174.11	3717.7	4753.73	9732.14
ENSG00000002587	HS3ST1	1	0	2	0	1	1	0	0	0	3
ENSG00000002726	AOC1	0	0	0	0	0	0	0	1	0	0
ENSG00000002745	WNT16	0	1	1	0	6	0	6	0	5	9
ENSG00000002746	HECW1	0	0	2.941	3	3	1	2	2	5	13.99
ENSG00000002822	MAD1L1	601.524	628.342	780.241	443.07	529.826	785.763	996.333	622.907	828.01	1651.63
ENSG00000002834	LASP1	17449.8	17005	28842.7	15115.3	12687.5	19427.8	20319.1	19447	26042.3	46908.9
ENSG00000002919	SNX11	685.227	639.999	998	692.999	818.408	1138.32	1323.27	1048.36	1434.95	2744.99
ENSG00000002933	TMEM176A	0	0	0	0	0	1	0	0	0	0
ENSG00000003056	M6PR	3005.65	3229.36	4899.06	2821.65	5601.93	7434.89	8935.33	5386.66	7467.32	14767.7
ENSG00000003096	KLHL13	43	18	49	38	7	16	18	57	69.001	99
ENSG00000003137	CYP26B1	23	27	123.005	69	78	75	108	229.065	194.994	413.901
ENSG00000003147	ICA1	9	9	18	10	45	44	52.999	6	12	9
ENSG00000003249	DBNDD1	443.081	436	686.999	389	497.018	656.037	931.184	748.856	999.563	2108.76
ENSG00000003393	ALS2	1350	1394.66	2296.17	1150.85	2627.06	3578.22	3500.85	2720.1	3942.14	7084.28
ENSG00000003400	CASP10	9.001	13.904	11.022	4	16.229	18	30.908	43.387	69.91	108.14
ENSG00000003402	CFLAR	801.669	844.536	1155.12	590.009	1732.43	2511.89	2830.46	1995.41	2646.21	5434.79
ENSG00000003436	TFPI	607.018	748.655	960.763	565.191	1545.17	2290.59	2516.57	2048.55	2630.39	5238
ENSG00000003509	NDUFAF7	220.199	279.494	347.791	207.183	484.27	727.686	740.807	540.659	590.323	1292.36
ENSG00000003756	RBM5	1127.36	1143.37	1961.88	921.692	3465.24	4197.7	5264.44	2428.44	3079.47	6087.3
ENSG00000003987	MTMR7	55.184	54.5	120.085	63.003	146.432	235.664	192.47	172.658	220.465	493.919
ENSG00000003989	SLC7A2	548	515	952	470	865.304	1246.37	1111.99	1058	1464.23	2660.59
ENSG00000004059	ARF5	2329.87	2397.68	2628.93	1923	2162.78	2730.23	3930.17	2675.48	3474.66	7042.32
ENSG00000004139	SARM1	514.714	504.105	1112.94	508.937	782.394	873.304	1109.29	834.038	1073.61	2255.84
ENSG00000004142	POLDIP2	3825.28	3887.31	4982.3	3449.74	4171.43	5737.72	7216.44	4668.56	6283.13	12320.2
ENSG00000004399	PLXND1	1101.22	1121.97	2515.35	1212	1476.91	1760.62	2214.22	1844.7	2607.65	4899.03
ENSG00000004455	AK2	4819.45	4889.58	6413.16	4613.78	6892.44	9786.4	11459.1	7070.67	9267.65	17579.7
ENSG00000004468	CD38	1	2	0	1	4	3	2	5	4	6
ENSG00000004478	FKBP4	5379.56	5480.08	6981.12	4661	4867.05	7391.26	8642.33	6405.49	8653.98	16679.6
ENSG00000004487	KDM1A	2534.88	2588.02	3580.26	2111.02	2883.37	4153.49	4425.67	3839.67	5011.53	9550.26
ENSG00000004534	RBM6	1053.22	1072	1772.93	843.999	2232.97	2973.67	3307.23	1571.05	2205.67	3971.99
ENSG00000004660	CAMKK1	152	160	242.999	103.001	289.939	331.467	504.231	225.837	296.962	670
ENSG00000004700	RECQL	2141.84	2059.11	3586.46	2099.01	3346.3	5070.64	4939.45	4271.43	5609.74	10434.5
ENSG00000004766	VPS50	399.001	469.001	577.199	331	862.288	1119.03	1273.53	870.603	1144.56	2309.17
ENSG00000004776	HSPB6	2	1	7	5	10	18	21	3	3	14
ENSG00000004777	ARHGAP33	125	115.999	387.422	81.95	453	450.557	535.894	264.028	343.998	704.485
ENSG00000004779	NDUFAB1	899.001	942	1135.73	871	1089.58	1373.13	1912.33	1375.5	1688.78	3915.37
ENSG00000004799	PDK4	5	1	26	7	5	2	6	40	52	84
ENSG00000004809	SLC22A16	0	0	0	0	0	0	0	0	0	3
ENSG00000004838	ZMYND10	14	12	17	13	25.942	29	26.003	31	36.001	66
ENSG00000004846	ABCB5	1	3.999	10.103	0	7.953	9.001	13.378	4	2	10
ENSG00000004848	ARX	0	0	0	0	0	0	4	2	3	9
ENSG00000004864	SLC25A13	720	675.009	1256	751	760.224	1018.03	1069.29	1334.9	1731.01	3157.33
ENSG00000004866	ST7	596.532	574.904	836.708	573.594	798.457	1110.91	1427.8	865.922	1174.53	2195.42
ENSG00000004897	CDC27	2606.18	2595	3954.3	2057	3664.45	5128.47	5140.72	5175.77	6183.41	11149.2
ENSG00000004939	SLC4A1	0	0	0	0	2	0	1	0	1	10
ENSG00000004948	CALCR	1	2	0	1	0	1	0	12	18	62
ENSG00000004961	HCCS	1186	1193	1842.05	1194.98	1329.21	1962.25	2286.48	1789.22	2286.82	4002.55
ENSG00000004975	DVL2	2422.98	2609.04	2636	1537	2929.78	3666.75	4552.6	2593.89	3751.58	7584.11
ENSG00000005001	PRSS22	0	0	0	0	0	0	0	3	1	4
ENSG00000005007	UPF1	3376.02	3426.24	5605.33	2774	3904.76	5233.34	5996.98	4052.24	5812.2	10654.6
ENSG00000005020	SKAP2	21	29	50	24	38	46	50	68	59	131
ENSG00000005022	SLC25A5	11622.2	12457.3	12989.3	9650.14	12162.7	18044.2	22104.7	13892.4	17134.3	36897.8
ENSG00000005059	MCUB	277.987	285	420.999	245.862	432.002	615.505	705.004	448.994	576	1095.99
ENSG00000005073	HOXA11	0	1	10	4	9	2	4	3.906	10	8
ENSG00000005075	POLR2J	1306.05	1360.75	1805.72	1204.58	1619.56	2014.23	2733.73	2019.91	2663.71	5357.04
ENSG00000005100	DHX33	1363	1401	2239.64	1078	2280.89	3146.06	3315.24	2640.19	3472.17	6924.28
ENSG00000005102	MEOX1	0	0	1	0	1	0	0	1	0	2
ENSG00000005108	THSD7A	0	1	0	0	0	0	0	1	0	0
ENSG00000005156	LIG3	765.952	830.741	974.403	578.053	1100.68	1472.27	1477.42	1119.42	1699.52	3340.63
ENSG00000005175	RPAP3	923.899	936	1554.02	892.999	1309	2001.64	1909.92	1987.08	2253.78	4236.66
ENSG00000005187	ACSM3	6.354	11.508	18.411	4.382	25.041	28.848	48.204	22.488	24.919	64.028
ENSG00000005189	REXO5	149	130.539	189.681	119.001	311.999	405.139	464.745	218.852	276	644
ENSG00000005194	CIAPIN1	1164.63	1146	1378.52	990.006	1152.96	1767.94	2083.92	1726.47	2264	4294.56
ENSG00000005206	SPPL2B	443	525.001	1016.72	308.743	1852.48	2161.1	2804.44	854.001	1220.86	2537.71
ENSG00000005238	ATOSB	403.999	447.438	548.001	291.01	822.631	950.382	1162.22	643.089	935.548	1888.88
ENSG00000005243	COPZ2	326.001	346.001	404.001	276	365.002	499.002	680.283	438.966	600	1200.96
ENSG00000005249	PRKAR2B	216	203	434	213	163.856	261.303	246.013	414.686	523.735	947.226
ENSG00000005302	MSL3	543.17	538.427	925	502.016	1065	1274	1455.01	1060.02	1337	2546.94
ENSG00000005339	CREBBP	1706.17	1928.08	4814.51	1766	3326.26	4404.68	4655.55	3546.56	5064.29	9208.8
ENSG00000005379	TSPOAP1	23	32	40.999	17	181.006	167	245.125	72.999	90	175.999
ENSG00000005381	MPO	0	0	0	0	0	1	2	1	0	0
ENSG00000005421	PON1	0	0	1	0	0	0	0	1	0	2
ENSG00000005436	GCFC2	236.531	244.015	381.599	176	372.61	565.001	560.999	447.999	627.105	1267.06
ENSG00000005448	WDR54	1387.05	1534.99	1427.71	1066	1638.69	2240.29	3033.52	1539.93	2082.45	4554.75
ENSG00000005469	CROT	206	208	386	238	368	547.001	597	677.912	921	1660
ENSG00000005471	ABCB4	21	12	29.999	17	24	32.899	47	124	124.999	282.004
ENSG00000005483	KMT2E	812.224	797.666	1902.12	709.046	1633.89	2446.13	2351.36	1998.89	2802.19	5153.71
ENSG00000005486	RHBDD2	853.001	854	1645.37	975.999	982.999	1299.3	1913.31	1678.99	2216	4602.93
ENSG00000005513	SOX8	2	0	5	2	2	1	1	5	12	16
ENSG00000005700	IBTK	578	618.999	934	469	1177.38	1667.75	1703.39	1165.25	1602.57	3115.44
ENSG00000005801	ZNF195	295.008	363.315	651.623	299.766	851.037	1111.78	1282.06	1217.49	1467.93	2643.15
ENSG00000005810	MYCBP2	392.552	411.872	910.47	289.008	935.996	1273.17	1100.66	1141.64	1707.95	2829.76
ENSG00000005812	FBXL3	666.743	685.094	1015.69	551.531	860.54	1217.55	1292.27	1023.68	1212.74	2181.89
ENSG00000005844	ITGAL	5.989	1	13.041	2	4	7	12.01	7	13	10.44
ENSG00000005882	PDK2	954.162	996.287	1205.88	749.709	906.178	1014.24	1540.21	897.553	1266.99	2709.06
ENSG00000005884	ITGA3	11576.2	12060	13843.7	7403.73	24337.5	31806.8	38498.5	18397.1	28333.7	55719.2
ENSG00000005889	ZFX	714	750.983	1539.01	702.001	1373.63	1990.24	2019.43	1701.68	2148.53	3771.04
ENSG00000005893	LAMP2	2605.45	2798.01	3965.75	2317.31	4972.34	6825.4	7689.92	5638.44	7362.24	13987.7
ENSG00000005961	ITGA2B	90	120.999	169.001	71	246.014	400	461.004	405.27	495	1124.06
ENSG00000005981	ASB4	0	0	0	0	1	1	1	1	0	4
ENSG00000006007	GDE1	1287	1315.21	1965	1326	1592.14	2148.97	2566.92	2289.69	3054.19	5630.27
ENSG00000006015	REX1BD	313.001	294.464	360.999	259.997	403.797	502.209	763.457	382.593	449.509	957.038
ENSG00000006016	CRLF1	27.026	14.577	51.021	25.508	37.613	114.799	113.699	89.459	84.77	120.625
ENSG00000006025	OSBPL7	192.001	186	473.002	119	578.051	648.843	899.001	660.016	967.604	1939.17
ENSG00000006042	TMEM98	509.999	501	747.746	524.999	619.857	797.992	1104.96	932.014	1168.16	2307.41
ENSG00000006047	YBX2	35	30	30	28	46.001	51	98	83.002	121	226
ENSG00000006059	KRT33A	0	0	0	1	1	0	0	2	0	2
ENSG00000006062	MAP3K14	436.669	446.891	643.277	285.001	811.856	984.601	1343.03	932.874	1362.98	2479.32
ENSG00000006071	ABCC8	0	2	5	2	6.041	4	12	8	10	29.163
ENSG00000006116	CACNG3	0	0	0	0	0	0	0	0	0	0
ENSG00000006118	TMEM132A	677.998	703.998	1143.01	551	951.515	1220.58	1698.3	1590.07	2233.53	4074.81
ENSG00000006125	AP2B1	6666.55	7058.14	8962.17	4966.01	8593.59	11723	13204.7	9186.22	13372.1	25176.9
ENSG00000006128	TAC1	0	0	0	0	0	0	0	0	0	1
ENSG00000006194	ZNF263	578.001	554.745	900.163	475.801	925.927	1134.28	1469.05	895.206	1173.57	2375.63
ENSG00000006210	CX3CL1	15	6	39	15	46.003	61	81	82	104.229	226.048
ENSG00000006282	SPATA20	1093.13	1177	1661.15	849	2339.59	2782.12	3911.69	2069.5	2929.8	5776.29
ENSG00000006283	CACNA1G	3	1	9	5	19	17.999	25	26.084	41	47.999
ENSG00000006327	TNFRSF12A	6212.98	6312.2	7633.44	5441.84	6184.67	7663.94	11087.5	7038.08	9639.42	20429.5
ENSG00000006377	DLX6	0	0	0	0	0	0	0	0	0	0
ENSG00000006432	MAP3K9	507.911	563.02	912.897	385	758.216	911.758	1000.84	1027.17	1676.98	2686.81
ENSG00000006451	RALA	611	639.001	840.255	453.999	897.1	1338.47	1481.08	1010	1356.03	2578.08
ENSG00000006453	BAIAP2L1	1545.12	1639.48	2021.85	1246.04	2162.39	3008.46	3471.46	2708.35	3596.82	7034.55
ENSG00000006459	KDM7A	59	59	110	55	213.379	318.001	273	226	314	537.006
ENSG00000006468	ETV1	92	97.001	239	140	106.999	137	116	338	422.067	787.669
ENSG00000006530	AGK	895.665	961.144	1403.24	823.003	1387.03	1956.2	2118.31	1787.38	2112.86	4084.47
ENSG00000006534	ALDH3B1	291.179	321.001	382.138	224.997	458.083	630.001	866.081	417	620.619	1354.02
ENSG00000006555	TTC22	0	0	1	0	0	0	0	0	0	0
ENSG00000006576	PHTF2	1771.07	2027.03	2822.06	1592.12	2851.85	4013.56	3846.61	2513.1	2823.43	5545.43
ENSG00000006606	CCL26	27	28	85	43	30.005	53.015	61	159	283	622
ENSG00000006607	FARP2	957.059	951.312	1699	828.091	1182.54	1673.29	1712.82	2043.57	2783.39	4635.1
ENSG00000006611	USH1C	4	3	3	2	2	4	5	8	10	52
ENSG00000006625	GGCT	488	473	941.009	542.001	625	957.38	1176.97	785	1041.18	2046.16
ENSG00000006634	DBF4	736.522	901.045	1148.67	706.057	1474.13	2140.08	2150.42	1480.55	1630.41	3272.83
ENSG00000006638	TBXA2R	149.998	139.624	177.483	93.988	215.981	245.71	346.657	192.83	269.35	507.456
ENSG00000006652	IFRD1	900.639	1001.89	1721.77	1020.13	2712.67	3904.81	4248.15	2152.51	2572.15	4689.02
ENSG00000006659	LGALS14	0	0	0	0	0	0	0	0	0	0
ENSG00000006695	COX10	528.297	500.005	791.303	433.174	543.472	775.085	877.219	707.599	980.237	1906.22
ENSG00000006704	GTF2IRD1	753	829	793.001	482	1242.91	1516.15	1963.21	780.332	1222.74	2357.93
ENSG00000006712	PAF1	1801.14	1869.68	2632	1663.89	2260.68	3119.54	3596.97	2000.3	2748.9	5341.07
ENSG00000006715	VPS41	906.132	927.185	1181.05	678.046	1117.8	1634.47	1643.94	1402.15	2073.68	3841.6
ENSG00000006740	ARHGAP44	203	221	251.999	163.154	213.001	310	344.995	281.999	395	677.013
ENSG00000006744	ELAC2	2635.41	2712.7	3904.02	2301.84	3060.14	4073.29	5234.06	4275.13	5690.55	10521.4
ENSG00000006747	SCIN	8	9	18.683	5	11.996	19	22	42	47.113	92.996
ENSG00000006756	ARSD	248	288.055	346	180.999	493.001	676.05	847.025	556.001	683	1391.89
ENSG00000006757	PNPLA4	234.002	283	340	217	334	450.392	611.009	312	416	830.097
ENSG00000006788	MYH13	0	0	0	0	2	1	0	1	0	0
ENSG00000006831	ADIPOR2	3017.2	3024	4795.31	2757	4246.86	6244.82	6590.97	5048.03	6690.47	11975.3
ENSG00000006837	CDKL3	28.953	32.941	41.467	30.386	80.508	93.604	106.631	66.529	92.587	229.134
ENSG00000007001	UPP2	0	0	1	0	3	1	7	0	1	1
ENSG00000007038	PRSS21	0	0	0	0	0	0	0	0	0	0
ENSG00000007047	MARK4	631	730.03	928	475.999	691.08	935.928	1157.33	707.001	1050.91	2048.28
ENSG00000007062	PROM1	1	1	5	3	6.864	3	8	12	5	8
ENSG00000007080	CCDC124	1843	1968.47	2439	1683.98	1653.38	2569.48	3186.72	1521.52	2042.61	4213.88
ENSG00000007129	CEACAM21	0	0	0	0	0	1	0	0	0	0
ENSG00000007168	PAFAH1B1	4050.96	4043.85	6885.57	3594.28	6171.96	8840.42	9009.94	7029.19	8989.82	16575.9
ENSG00000007171	NOS2	6	7	15	13	9	6	3	10	27	36
ENSG00000007174	DNAH9	0	1	3	0	0	1	2.023	2	3.082	3
ENSG00000007202	BLTP2	5555.69	5947.54	8574.56	4680.87	7503.02	10074.5	10558.5	8452.6	12425.2	22457.9
ENSG00000007216	SLC13A2	0	1	0	1	2	1	2	2	1	6
ENSG00000007237	GAS7	572.064	630.001	1081	576.999	652.013	966.905	980.037	995.918	1409.94	2660.13
ENSG00000007255	TRAPPC6A	86	84	74	52	111.827	121.111	176.999	73.999	104	186
ENSG00000007264	MATK	1	6.999	6	6	9	12	23	4	13	39
ENSG00000007306	CEACAM7	0	0	0	0	0	0	0	0	0	1
ENSG00000007312	CD79B	18	13	24	22	10	6	26.791	39	73	128.029
ENSG00000007314	SCN4A	4	7	10	3	14	20	24	16	4	20
ENSG00000007341	ST7L	340.32	360.09	403.024	326.429	641.263	936.299	1153.86	560.095	723.585	1369.24
ENSG00000007350	TKTL1	0	2	1	1	4	0	3	1	4	2
ENSG00000007372	PAX6	419.882	420.146	782.092	367.67	988.453	1425.65	1463.38	762.184	976.926	1891.51
ENSG00000007376	RPUSD1	1045.91	933.448	1391	828.001	1043.13	1258.36	1858.41	1081.97	1380	2815.13
ENSG00000007384	RHBDF1	396.001	415	805.072	273	1087.5	1195.43	1790.44	959.192	1350.93	2872.14
ENSG00000007392	LUC7L	672.197	711.433	1351	744	1500.49	2081.63	2584.1	1327	1658.05	3195.17
ENSG00000007402	CACNA2D2	10	12	33	16	36	42	49	64.001	72.001	170
ENSG00000007516	BAIAP3	35.379	57.502	126.313	35.489	121.639	122.868	170.882	126.688	148.647	331.61
ENSG00000007520	TSR3	1357.63	1514.33	1778.65	1074.51	1376.25	1838.36	2498.99	1212.12	1673.86	3662.43
ENSG00000007541	PIGQ	857.665	960.103	1555.61	679.176	1798.1	2030.51	2820.11	1350.98	1826.44	3675.92
ENSG00000007545	CRAMP1	575.648	598.528	1102.87	387.045	1283.34	1553.59	1723.2	1119.28	1681.6	3146.65
ENSG00000007866	TEAD3	1369.01	1497	2106.11	1132	1926.13	2322.77	3098.13	1730.24	2441.2	4801.04
ENSG00000007908	SELE	0	0	0	0	0	0	0	0	0	1
ENSG00000007923	DNAJC11	1819.92	1765.53	2625.08	1444.22	2126.33	2904.69	3163.5	2215.47	2957.55	5627.35
ENSG00000007933	FMO3	2	0	0	0	0	1.107	2.709	0	6.001	3.246
ENSG00000007944	MYLIP	226	210	520	266	279.004	358	499	603.291	856	1613.25
ENSG00000007952	NOX1	7	4	6	5	5	2	14	6	2	23
ENSG00000007968	E2F2	240	258	427	229	323	395	511.296	342.002	440.351	913.138
ENSG00000008018	PSMB1	2192.21	2281	2520	2027.55	2307.24	3047.68	4164.34	2807.21	3505.78	7113.74
ENSG00000008056	SYN1	17	13	14	12	10.002	16	30.408	15.806	25.903	72.049
ENSG00000008083	JARID2	718	755.798	1149.15	567.026	1371.2	1890.36	1842.93	1025.51	1366	2494.11
ENSG00000008086	CDKL5	232.084	240	578.071	222.021	779.002	1017.43	972.133	746.322	1062.34	1867.84
ENSG00000008118	CAMK1G	1	1	2	1	3	0	1	5	1	15
ENSG00000008128	CDK11A	1041.15	1047.02	2114.05	861.144	1639.89	2118.76	2270.06	1839.07	2378.68	4193.33
ENSG00000008130	NADK	996.524	998.516	1464.35	778.999	1702.99	2281.82	2751.18	1515	2041.29	4217.06
ENSG00000008196	TFAP2B	28	30	34	15	17	15	41	10	13	35
ENSG00000008197	TFAP2D	0	0	0	0	0	0	0	0	0	0
ENSG00000008226	DLEC1	3.055	1.169	0	1.074	5.35	13.77	11.995	2.333	8.484	16.334
ENSG00000008256	CYTH3	1760.95	1915.46	2584.07	1376	2343.25	3063.17	3337.97	1746.35	2313.74	4804.6
ENSG00000008277	ADAM22	86	109	141	87	157.733	267	261.085	235.999	337.48	604.001
ENSG00000008282	SYPL1	1269	1264.04	2113.21	1239	2543.11	2875.53	3971.09	3247.16	3700.12	7474.48
ENSG00000008283	CYB561	151	162	285	184.001	177.971	273.088	314.747	342.15	415	788.007
ENSG00000008294	SPAG9	2398.45	2561.22	3620	1743	5310.6	7371.43	7011.33	4503.7	6433.42	12209.3
ENSG00000008300	CELSR3	343.001	395.053	723.049	254	1206.17	1384.33	1577.01	901.92	1383.01	2107.36
ENSG00000008311	AASS	580.092	673.265	1256.17	585	1615.13	2184.11	2234.11	1622.39	2041.01	3792.77
ENSG00000008323	PLEKHG6	7	9.836	17	13	17	16	35	23	43	91
ENSG00000008324	SS18L2	249	199	428.999	256.001	410.012	552.988	718.425	372.649	433	886.933
ENSG00000008382	MPND	329.153	346.005	418.841	283.001	376.312	436.061	748.047	280.104	390	812.015
ENSG00000008394	MGST1	288	303	386.203	259.999	866.644	1167	1543.41	384.15	468.11	931.071
ENSG00000008405	CRY1	1060	1080	1656	934.997	1723	2616.72	2495.87	1735.67	2289.06	4514.27
ENSG00000008438	PGLYRP1	0	0	4	0	1	3	0	4	1	2
ENSG00000008441	NFIX	1137.87	1113	2078	988.001	1330.21	1821.35	1809.42	1258.93	1679.39	3142.64
ENSG00000008513	ST3GAL1	230	247	430	214.001	467.067	652.544	696	472.718	736.212	1245.02
ENSG00000008516	MMP25	6.484	17.66	27.764	13.989	35.735	43.337	41.311	26.956	25.915	58.379
ENSG00000008517	IL32	166	167.001	243.659	155	117.126	108	166.999	231.187	368	723.999
ENSG00000008710	PKD1	1516.37	1684.28	3444.36	951.815	4443.16	5107.89	5534.73	3040.65	4524.58	7590
ENSG00000008735	MAPK8IP2	178	165	273	153	272.109	284	452	311	428.141	771.39
ENSG00000008838	MED24	1126	1195	1991	967	1769.28	2203.97	2760.37	1779.17	2463.98	5035.12
ENSG00000008853	RHOBTB2	752.02	803.888	1213.95	651.583	840.262	1165.58	1349.54	1199.18	1605.6	2918.75
ENSG00000008869	HEATR5B	503	583.022	882.067	444	992.364	1462.06	1415.28	995.072	1538	2848
ENSG00000008952	SEC62	3472.5	3571	5892.62	3147	4888.89	7535.61	7447.35	5511.74	6558.59	12147.7
ENSG00000008988	RPS20	11659.4	12143.3	16157.7	10440.5	13042.7	18856.3	24822.3	15823.1	20788.6	43539.7
ENSG00000009307	CSDE1	12995.4	13822	21202.6	11194.6	16295.5	24714.5	24400.1	16453.4	20747.5	39164
ENSG00000009335	UBE3C	3622.55	3656	5172.72	2866	4925.77	6983.18	6989.97	5798.06	7617.68	14270.7
ENSG00000009413	REV3L	240.547	251.627	632.802	207.861	762.815	1003.51	962.262	780.912	1050.58	1937.37
ENSG00000009694	TENM1	0	2	4	3	1	1	3	3	5	6
ENSG00000009709	PAX7	0	0	0	0	0	0	0	0	0	0
ENSG00000009724	MASP2	22	10	71	10	109	176	163	113	134	240.002
ENSG00000009765	IYD	0	2	2.144	1	4.677	12.423	8.291	7.23	6.977	9.374
ENSG00000009780	FAM76A	128.004	123	163	93.001	197	278.055	286	231	290	545
ENSG00000009790	TRAF3IP3	0	0	3.228	0	0	4.149	4.926	1	2.121	4.387
ENSG00000009830	POMT2	388.998	408.999	670	294	718.494	981.052	1293.42	681.165	948.001	1755.98
ENSG00000009844	VTA1	1056	1105	1751.91	1080.89	1275.01	1712.69	1957.01	1714.42	2020.19	3749
ENSG00000009950	MLXIPL	27	22	45.158	20	88.366	91.359	99.583	144.13	192.818	433.7
ENSG00000009954	BAZ1B	3613.99	3518.17	6708.71	3110	5779.48	8341.34	7959.67	6239.92	8768.4	14742.9
ENSG00000010017	RANBP9	1790.1	1877.89	2748.35	1382.01	2790.51	4106.95	4574.57	2536.96	3247.9	6680.23
ENSG00000010030	ETV7	25	33.001	30	10	68	79.001	144.999	137.998	206	458.001
ENSG00000010072	SPRTN	356.894	356.09	547.236	300.757	439.289	622.769	735.19	604.299	709.008	1408.56
ENSG00000010165	METTL13	998.001	970.999	1344.99	847	1216.81	1722.24	2081.89	1337.03	1931.64	3461.57
ENSG00000010219	DYRK4	99.999	130.999	182.002	104.999	145	171	283	176.012	200.999	416.999
ENSG00000010244	ZNF207	3653.13	3541.09	7738.15	4214.75	7106.11	9697.09	10310.6	9618.7	11436.9	20604.7
ENSG00000010256	UQCRC1	4617.02	4811.98	4918.09	3676	4836.75	6603.4	8637.76	3638.95	4889.49	10202.2
ENSG00000010270	STARD3NL	616	513	786.004	537.995	685	869.001	1105.07	897.611	1166	2177.81
ENSG00000010278	CD9	2365	2512.73	2624.65	2056	2581.1	3541.18	4544.37	3755.49	4712.73	9370.15
ENSG00000010282	HHATL	0	0	1	2	3	2	7.001	9	8	17.309
ENSG00000010292	NCAPD2	9784.52	9960.94	14086.5	7540.87	9983.7	13597.1	14601.7	12392.1	15992.7	29537.8
ENSG00000010295	IFFO1	373.001	364.001	734	257.001	923.026	1018.66	1402.49	994.577	1469.22	2723.53
ENSG00000010310	GIPR	13	10	37	29	50	103.026	109.923	71.015	107	144.003
ENSG00000010318	PHF7	67	69.999	77	37.001	122.001	160	152.999	84	118.999	227.443
ENSG00000010319	SEMA3G	7	9	20	7	34	35	33	16	47	84
ENSG00000010322	NISCH	959.999	989.047	1958	787	2310.82	2459.53	3458.54	1485.01	1953.68	3807.89
ENSG00000010327	STAB1	1	0	7	1	8	13	3	5	6	17
ENSG00000010361	FUZ	144.156	181.592	217.648	145.575	298.103	317.797	529.378	203.772	255.42	543.922
ENSG00000010379	SLC6A13	1	1	8	0	2	2	7	4	6	4
ENSG00000010404	IDS	1179.46	1280.06	2000.85	974.232	2560.6	3435.98	3754.54	3337.08	4590.56	8612.32
ENSG00000010438	PRSS3	27	19	20	26	19.013	34	42	40	44	93
ENSG00000010539	ZNF200	208	239.999	347	213.999	411.016	541.011	683.999	472.587	622.025	1083.8
ENSG00000010610	CD4	3	6	12	2	21	21	32	14	23	48
ENSG00000010626	LRRC23	92.434	117.078	137.649	101.63	106.396	152.477	270.139	136.207	196.61	393.016
ENSG00000010671	BTK	2	2	17.851	10.987	19.055	16.674	16.816	10.123	14.108	41.657
ENSG00000010704	HFE	238.068	222.998	326.997	190.99	367.623	513.268	570.77	446.527	561.993	1006.62
ENSG00000010803	SCMH1	370.999	437.001	634.52	293.999	769.008	971.521	1195.85	598	814	1776.3
ENSG00000010810	FYN	1019	1047.07	1308.11	729	975.184	1324.78	1534.75	840.03	1121	2224.44
ENSG00000010818	HIVEP2	183	145	512	226.999	229	299	334.124	530	711.124	1470.27
ENSG00000010932	FMO1	0	0	0	0	0	0	0	0	0	0
ENSG00000011007	ELOA	1239.65	1278.45	2158.69	1220.46	1595.64	2108.06	2542.39	2327.36	3073.81	5639.3
ENSG00000011009	LYPLA2	736.987	735	1176.39	687.001	676.785	865.001	1190.57	1199.34	1652.68	3464.11
ENSG00000011021	CLCN6	414.848	448.999	824.797	288	1344.22	1625.34	2048.4	1202.9	1609.97	2996.11
ENSG00000011028	MRC2	923.068	985.741	1523.88	697.999	1339.58	1702.93	2097.35	1490.01	2180.45	3989.45
ENSG00000011052	NME1-NME2	354.487	551.128	509.744	381.901	296.038	608.875	763.283	706.645	801.472	1601.52
ENSG00000011083	SLC6A7	2	2	3	2	3	3	11	4	6	5
ENSG00000011105	TSPAN9	695.297	694	1052.67	606	705.001	881.992	1118.02	1220.01	1658.21	3022.6
ENSG00000011114	BTBD7	810	900	1451.13	662.009	1373.51	1911.29	1886.46	1501.36	1970.03	3576.82
ENSG00000011132	APBA3	239	226	290.246	185	310.08	394.116	554.005	265.928	404	842.512
ENSG00000011143	MKS1	520.153	501.948	587.048	398.846	739.856	985.421	1209.36	766.925	1012.26	1968.67
ENSG00000011198	ABHD5	338.04	343	461.001	271	488.363	775.219	891.001	406.999	512.001	1016
ENSG00000011201	ANOS1	91	75	69	38	141	196.041	215	107	169	277
ENSG00000011243	AKAP8L	940.04	998.454	2018.55	930.777	1652.03	1989.58	2472.49	1963.59	2388.36	4851.86
ENSG00000011258	MBTD1	229	251.954	547	253	697.001	823.004	1002.91	705.663	969.006	1860
ENSG00000011260	UTP18	1558.06	1515	1591.54	1084	1798.85	2574.44	2681.17	2088.52	2609.12	5190.69
ENSG00000011275	RNF216	987.034	1040	1345.69	630	1323.82	1740.18	1962.09	1555	1904.28	3668.6
ENSG00000011295	TTC19	720.853	735.031	1056.49	556.353	1595.55	2211.48	2521	1607.74	1881.43	4180.86
ENSG00000011304	PTBP1	12626	12797	20855.2	10462.3	12577.2	17040.8	19181.1	15156	20271.3	39605.5
ENSG00000011332	DPF1	260	273	402	215.001	278.999	381.444	401.335	268.025	353.412	636.033
ENSG00000011347	SYT7	22	19	49.001	16	137.025	129	230.041	87	87	123
ENSG00000011376	LARS2	595	684.999	930	581.043	777.243	1135.86	1337.01	710.107	1026.46	1781.45
ENSG00000011405	PIK3C2A	1731	1852.01	3609.17	1649	3540.74	5214.14	4888.03	4015	5159.74	8975.66
ENSG00000011422	PLAUR	1069.85	1050	994.37	555.846	1383.21	1845.57	2388.58	1430.35	2219.93	4431.6
ENSG00000011426	ANLN	8340.07	8414.59	13114.3	7269.14	7768.31	11505.2	10412.8	11955.6	14586.1	26901.1
ENSG00000011451	WIZ	867.999	951	1838.99	720	1118.15	1230.17	1597.24	1024	1416.05	2994.66
ENSG00000011454	RABGAP1	1004.13	1126	1722.01	856.054	2231.09	3409.48	3212.85	1808.03	2448.49	4362.23
ENSG00000011465	DCN	0	0	4	0	0	2	1	0	2	2
ENSG00000011478	QPCTL	457	521.118	524.653	348.834	959.871	1158.86	1704.31	565.191	774.143	1675.37
ENSG00000011485	PPP5C	2096	2105.12	2843	1789.01	2116.03	2844.53	3694.99	2343.66	3052.73	5927.77
ENSG00000011523	CEP68	306.544	335.052	481.769	253.129	573.376	719.959	925.719	541.307	695.4	1396.64
ENSG00000011566	MAP4K3	918.134	902.001	1224	650.508	1803.78	2244.85	2620.28	1740.75	2233.01	4597.46
ENSG00000011590	ZBTB32	1	1	2	1	9	5	4	4	7	14
ENSG00000011600	TYROBP	2	0	0	0	1	0	0	0	1	0
ENSG00000011638	LDAF1	99.999	144	210.001	139.001	367.612	403.342	579.851	298.003	449.003	797.835
ENSG00000011677	GABRA3	0	0	1	0	0	0	0	0	0	0
ENSG00000012048	BRCA1	1765.12	1817	2423.01	1263.14	3303.3	4343.95	5002.58	3030.44	4057.16	7752.76
ENSG00000012061	ERCC1	1134.32	1231.28	1398.52	973.339	1517.21	1940.15	2625.63	1106.72	1605.78	3349.43
ENSG00000012124	CD22	1	7	6	0	14	18	17.728	26.999	37	89.001
ENSG00000012171	SEMA3B	717.998	774	1560.34	683	1352.19	1471.08	2117.1	1882.81	2633.41	4963.22
ENSG00000012174	MBTPS2	566.856	594.505	1006.97	517.19	1073.37	1435.79	1545.73	1326.62	1671.01	3154.52
ENSG00000012211	PRICKLE3	163.334	189.044	249.746	137.51	159.224	232.381	319.008	446.83	554.115	1264.88
ENSG00000012223	LTF	0	2	0	0	4	0	5	0	1	6
ENSG00000012232	EXTL3	1083	1058.01	1773.18	983.062	1099.23	1510.06	1649.91	1970.26	2733.28	4438.17
ENSG00000012504	NR1H4	0	0	0	0	0	0	0	0	1	1
ENSG00000012660	ELOVL5	3935.03	4251.21	5794.33	3323	7551.94	10299.3	12001.7	6700.29	8260.83	15828.8
ENSG00000012779	ALOX5	3	2	2	2	3	4	6	10	18	49
ENSG00000012817	KDM5D	0	0	0	0	0	0	0	0	0	0
ENSG00000012822	CALCOCO1	650	700	1184.28	530.001	1823.94	2307.05	2951.89	1360.93	2059.32	3778.62
ENSG00000012963	UBR7	1495.48	1435.3	2122.22	1231.66	1900.81	2557.96	2880.65	2284.72	3030.37	5904.58
ENSG00000012983	MAP4K5	1539	1549	2652.03	1243	2866.6	3710.74	4006.57	3143.68	4002.97	7811.63
ENSG00000013016	EHD3	798	720	999	578	728.004	851.347	1241.16	1042.54	1463.08	2549.85
ENSG00000013275	PSMC4	2378.61	2356.66	3099.38	2332	2584.58	3505.89	4619.38	2622.11	3412.29	6424.11
ENSG00000013288	MAN2B2	640	663.315	879.047	404	1177.21	1422.77	1869.53	659.585	967.084	1893.56
ENSG00000013293	SLC7A14	8.002	10	14.055	2	51	66.442	87.588	23.048	25.377	41.159
ENSG00000013297	CLDN11	691.013	762.001	774.103	493.001	1166.63	1754.77	2098.38	1292.3	1611.06	3655.45
ENSG00000013306	SLC25A39	1836.43	1840	2602	1439	2779.56	3426.53	4830.11	2955.22	4007.28	8543.45
ENSG00000013364	MVP	1851.99	1759.89	1871.97	1086.02	2187.97	2849.01	3788.06	2596.24	3711.67	7346.47
ENSG00000013374	NUB1	1306.01	1403.97	1881.98	1167.15	1783.59	2480.08	2734.12	2043.52	2695.92	5194.79
ENSG00000013375	PGM3	711.268	731.939	1037.75	564.116	1292.97	1878.74	1871.75	1443.05	1743.03	3470.82
ENSG00000013392	RWDD2A	89	98.018	139	86	173	231	259.789	164.967	228	460.736
ENSG00000013441	CLK1	380	430	1076	504.999	1253.82	1625.99	1942.48	1597.21	1882.05	3775.48
ENSG00000013503	POLR3B	618	622	970.052	645	804.468	1272.19	1325.07	861.006	1186.05	2146.58
ENSG00000013523	ANGEL1	416.697	397.488	549.008	286.651	656.479	834.904	1012.86	768.7	1016.59	1939.43
ENSG00000013561	RNF14	767.558	866.043	985.717	603.798	947.661	1474.32	1700.26	1216.06	1438.15	2868.16
ENSG00000013563	DNASE1L1	769.099	846.489	1025.49	642.788	1066.38	1484.69	1814.32	1061.48	1632.79	3090.83
ENSG00000013573	DDX11	1212.95	1139.13	3731.95	1116.34	4987.16	6258.64	7529.63	4591.85	6266.18	11865.5
ENSG00000013583	HEBP1	894.09	847.007	928.001	623.001	1055.64	1347.11	1793.29	814.871	1149	2355.24
ENSG00000013588	GPRC5A	4607.17	4758.05	7901.77	3685	6334.94	9624.45	11059.3	6475.81	8377.85	16478.1
ENSG00000013619	MAMLD1	219	218.999	422	202.001	353.047	509.875	587	399.005	576.729	1225.32
ENSG00000013725	CD6	0	0	2	2	1	0	5	0	5	0
ENSG00000013810	TACC3	4150.52	4208.6	5721.24	3170	4634.13	5936.78	7104.86	5030.01	6469.22	11984.7
ENSG00000014123	UFL1	287	303	474	240	528.996	837.237	795.552	563.241	711.995	1301.18
ENSG00000014138	POLA2	950.701	928.008	1141.9	690.574	2050.68	2493.01	3244.13	1378.93	1817.51	3872.73
ENSG00000014164	ZC3H3	757	868	1264	611	719.679	1003.45	1233.24	927.225	1229.45	2755.01
ENSG00000014216	CAPN1	2993	2955.51	3667.55	2129	2796.16	3454.32	4608.61	3331.05	4497.46	8744.09
ENSG00000014257	ACP3	0	0	0	0	0	0	2	0	0	0
ENSG00000014641	MDH1	2929.79	2950.71	3549.24	2570.85	4798.07	6347.84	8452.03	4786.66	6204.58	13157.8
ENSG00000014824	SLC30A9	810.196	885	1293	738	1643.62	2373.33	2294.89	1108	1497.57	2901.77
ENSG00000014914	MTMR11	52	66	179	62.999	237.14	281	370	234.002	307	592.027
ENSG00000014919	COX15	970.511	922.601	1506.21	832.918	1520.98	2271.27	2397.34	2118.94	2583.24	5146.85
ENSG00000015133	CCDC88C	111.999	91	201.999	99.999	178.1	239.099	239.002	229.001	317.999	589.005
ENSG00000015153	YAF2	295.999	274	491.039	290.999	474	644.993	625	555.006	756.05	1451.72
ENSG00000015171	ZMYND11	886.664	939.482	1419.04	648.019	1422.27	2091.8	2017.5	1439.34	1947.85	3629.59
ENSG00000015285	WAS	8	13	9.028	5	19	8.001	14.02	17	26.001	41
ENSG00000015413	DPEP1	3	1	0	0	1	2	4	4	7	10
ENSG00000015475	BID	1271	1357.34	1397	1087	1189.09	1454.25	2165.79	1467.53	1976.59	4249.97
ENSG00000015479	MATR3	5339.04	5522.6	9406.57	5094	8819.15	13176.5	12594.3	11663.9	15440.9	26610.8
ENSG00000015520	NPC1L1	0	0	5	1	3	3	12	17	16	21
ENSG00000015532	XYLT2	1322	1295.96	1659	953	1367.51	1680.52	2247.6	1787.58	2407.35	4592.75
ENSG00000015568	RGPD5	422.26	15.297	588.465	263.38	730.333	867.321	789.917	962.612	1429.29	2282.68
ENSG00000015592	STMN4	0	0	3	1	0	0	2	5	6	2
ENSG00000015676	NUDCD3	669.011	751	718.001	504	1030.24	1404.76	1574.39	724.947	1080.03	2167.93
ENSG00000016082	ISL1	2	0	6	0	2	2	5	1	1	16
ENSG00000016391	CHDH	6.653	3	2.08	5.58	17.919	19.18	22.107	9.179	16.872	33.926
ENSG00000016402	IL20RA	3	2	5	4	3	6	8	9	7	11
ENSG00000016490	CLCA1	0	0	0	0	0	0	0	0	0	0
ENSG00000016602	CLCA4	0	0	0	0	0	0	0	1	0	3
ENSG00000016864	GLT8D1	814.013	865.567	934.836	590.265	1501.21	2091.81	2545.23	1138.99	1401.03	3029.98
ENSG00000017260	ATP2C1	2702.47	2717.34	3765.37	2111.31	4617.77	6548.66	6707.82	4354.02	5488.67	10545.2
ENSG00000017427	IGF1	0	0	0	0	0	0	0	0	0	0
ENSG00000017483	SLC38A5	2	2	1	0	16	24.999	51	6	2	9
ENSG00000017797	RALBP1	1216.41	1223	1929	1032	1289.2	2012.95	2112.31	1593.19	2163.7	4205.48
ENSG00000018189	RUFY3	189	201.002	319.999	146	484.999	660.999	695.01	530.093	715.128	1237.62
ENSG00000018236	CNTN1	0	0	0	0	1	1	0	0	3	3
ENSG00000018280	SLC11A1	4	6	17	9	16	17	26.041	10	15	60.255
ENSG00000018408	WWTR1	1527.93	1393.6	2456.82	1250.81	2022.67	2593.32	2596.91	2374.93	3006.48	5379.49
ENSG00000018510	AGPS	1832	1839.81	3151.24	1772.08	2187.08	3135.88	3155.41	3063.49	3951.47	6887.77
ENSG00000018607	ZNF285CP	0	0	0	0	0	0	0	0	0	0
ENSG00000018610	STEEP1	758.003	799.58	1184.91	681.642	917.66	1250.07	1358.29	1112.89	1485.84	2849.05
ENSG00000018625	ATP1A2	2	2	5	1	5	16.239	22	6.115	6	17
ENSG00000018699	TTC27	730.008	829	1032	651.495	954.318	1403.15	1515.93	1027.75	1351.98	2552.13
ENSG00000018869	ZNF582	21.588	20	46.208	16	55.074	88.175	101.508	61.34	79.808	120.553
ENSG00000019102	VSIG2	1	1	5	3	2	3	0	15	5	24
ENSG00000019144	PHLDB1	2202.09	2168.54	3410.51	1691.51	2934.52	3921.95	4480.84	2773.72	3639.6	6788.71
ENSG00000019169	MARCO	0	2	0	1	0	0	0	0	4	4
ENSG00000019186	CYP24A1	57	52	139	70	97	158	205.009	203.999	281.001	449.999
ENSG00000019485	PRDM11	464.966	494	638	386.001	565.967	699.467	912.802	753	1026.02	2030.11
ENSG00000019505	SYT13	4	2	5	1	6	10	6	7	7	6
ENSG00000019549	SNAI2	201	166	281	150	282.062	349	435.002	255.526	267.912	673.056
ENSG00000019582	CD74	24.099	45.778	62.102	16.038	65.377	43.01	126.041	129.889	295.214	588.522
ENSG00000019991	HGF	1	0	0	0	0	0	0	1	0	0
ENSG00000019995	ZRANB1	1093.42	1107.68	2116.38	1097.7	1719.81	2577.41	2846.01	2018.5	2611.72	5142.9
ENSG00000020129	NCDN	1013	1118	1791.36	985.004	1456.59	1767.33	2281	1508.61	2126.05	4006.01
ENSG00000020181	ADGRA2	184.148	241.864	296.473	175.952	500.868	596.115	754.85	407.456	734.552	1431.89
ENSG00000020219	CCT8L1P	0	0	0	0	0	0	0	1	0	2
ENSG00000020256	ZFP64	600	621.054	873.999	496	707.023	944.613	1203.19	787.138	1175	2229.9
ENSG00000020426	MNAT1	720	742	978.999	545.999	850.468	1221.33	1495.82	1097	1420.9	2925.95
ENSG00000020577	SAMD4A	1401	1446.33	2665.07	1133	2209.31	3162.03	3013.14	2085.84	2949.19	5605.8
ENSG00000020633	RUNX3	30	40	70	21	51	69	67	53	74	188
ENSG00000020922	MRE11	924	980	1529	799.008	2204.73	2945.8	2902.28	1628.95	2214.84	4310.34
ENSG00000021300	PLEKHB1	58	54	72	49.999	57	79.011	131	78	157.028	276.007
ENSG00000021355	SERPINB1	113	94.999	159.999	105	140	158.026	197.138	240	334.001	763.001
ENSG00000021461	CYP3A43	0	0	1	0	0	2	2	0	1	5.001
ENSG00000021488	SLC7A9	0	0	0	0	2	1	1	2	0	0
ENSG00000021574	SPAST	466.992	480.417	689.495	324.205	731.083	1070.94	1099.45	856.484	1047.8	1963.55
ENSG00000021645	NRXN3	212	224	470.001	201	395.788	492.629	566.147	595	763.242	1454.24
ENSG00000021762	OSBPL5	352	435.052	414	236.999	305.05	465.004	455.998	371	601.437	1247.02
ENSG00000021776	AQR	1487.07	1521	2244.28	1153	2272.34	3304.55	3378.67	2719.28	3532.07	6928.65
ENSG00000021826	CPS1	72.022	81	154.173	73.122	91.725	93.829	121.905	73.969	106.994	140.715
ENSG00000021852	C8B	0	0	0	0	0	0	0	1	0	1
ENSG00000022267	FHL1	2215.15	2284.73	2869.21	1579	2768.12	3485.66	4323.44	2404.08	3249.4	6549.55
ENSG00000022277	RTF2	6333.7	6699.25	8477.95	5497.05	6518.19	9851.15	11415.6	7902.22	10233.3	20131.6
ENSG00000022355	GABRA1	0	0	0	0	0	0	0	0	0	0
ENSG00000022556	NLRP2	0	0	0	0	0	0	1	0	0	1
ENSG00000022567	SLC45A4	333	320.998	456	223	397.674	417.517	539.885	349.053	462	873.001
ENSG00000022840	RNF10	3147	3193.42	6029.35	3277	3910.51	5408.3	6323.83	6259.32	8367.3	16015.2
ENSG00000022976	ZNF839	154.372	148.693	255.322	104.346	480.92	564.03	768.803	333.267	381.822	839.462
ENSG00000023041	ZDHHC6	822.271	767.681	1396.88	761.367	2153.45	2760.8	3430.11	2231.5	2677.39	5086.66
ENSG00000023171	GRAMD1B	82	108.999	107.074	59.001	124	174	154	113.976	185	356.999
ENSG00000023191	RNH1	4487.1	4673.33	5641.66	3500.81	5871.17	7422.73	10359.6	5372.9	7393.01	15732.8
ENSG00000023228	NDUFS1	2663.02	2599	3598.47	2215.01	3997.92	5759.44	5883.11	4356.43	5911.32	10871
ENSG00000023287	RB1CC1	1461	1577.25	2462.96	1283	2398.69	3455.22	3271.87	2610.73	3402.02	6524.58
ENSG00000023318	ERP44	945.998	948.005	1289.19	812	2461.21	3236.6	4398.43	1523.96	1903.3	3806.21
ENSG00000023330	ALAS1	871.282	1027	1225	732	1642.38	2299.29	2761.23	1384.13	1836	3637.41
ENSG00000023445	BIRC3	58	62	106	43	138	202.001	188.999	221	349	719
ENSG00000023516	AKAP11	351	348	775	351	772.868	1057.09	886.126	978	1183.28	2000.5
ENSG00000023572	GLRX2	444.336	473.428	894.201	533.732	961.621	1435.81	1658.14	988.874	1101.58	2198.12
ENSG00000023608	SNAPC1	1363.08	1409.81	1435.08	824.687	2166.28	3290.7	3396.65	2404.89	2940.54	5638.35
ENSG00000023697	DERA	1119	1164	1321.57	1014	1460.58	1999.63	2274.38	1428.54	1744.01	3225.58
ENSG00000023734	STRAP	4910.89	5086.94	7227.75	4427.46	5820.44	8431.53	9079.86	7174.65	8035.84	16340
ENSG00000023839	ABCC2	18	25	55	19	44	52	46.999	300	432	843.997
ENSG00000023892	DEF6	12	16	40	13	15	26	40	56	71	119.001
ENSG00000023902	PLEKHO1	497.007	574.999	701.001	518	609.517	789.321	967.014	670.999	861	1861.83
ENSG00000023909	GCLM	493	459.998	601.006	342.002	428.231	567.211	713	762	804.609	1485.67
ENSG00000024048	UBR2	933	958.12	1748.08	856.016	1810.89	2482.09	2568.89	1782.19	2337.47	4441.23
ENSG00000024422	EHD2	6411.36	6736.09	10807.1	5280.51	6988.96	9409.61	10986	5505.69	7049.27	14808.1
ENSG00000024526	DEPDC1	2258.08	2346.34	2875.03	1603.86	2723.29	3879.8	3584.01	3313.92	3747.44	6421.38
ENSG00000024862	CCDC28A	146	173	259	142	250	357.125	374.193	253	275	587.01
ENSG00000025039	RRAGD	40	57	45	26	78	107.003	153	54	72	178.357
ENSG00000025156	HSF2	208	271	371	230	488.117	653.493	792.011	470.083	640	1293
ENSG00000025293	PHF20	2399.2	2470.19	2971.53	1564	3088.48	4397.98	4402.4	3415.82	4855.22	9062.24
ENSG00000025423	HSD17B6	17	21.999	41	17.023	57	67.999	77	80.999	68.09	138.318
ENSG00000025434	NR1H3	106.014	138	136.999	84	193.982	253.076	316.841	230.999	357.074	633
ENSG00000025708	TYMP	49.86	47.774	77.847	54.69	115.954	130.188	188.428	166.286	220.595	472.967
ENSG00000025770	NCAPH2	1544.17	1701.47	2224.36	1284.61	2212.15	2739.73	3683.52	2634.22	3618.03	6989.31
ENSG00000025772	TOMM34	2123.75	2224	2749.6	1721.51	2999.39	4249.21	5160.38	3635.77	4641.69	9427.01
ENSG00000025796	SEC63	1163.87	1284.29	2118.7	1021.05	2726.25	3942.05	3944.86	2157.69	2740.16	5245.95
ENSG00000025800	KPNA6	2469.98	2537.29	3970.33	1908.83	2977.02	4423.71	4903.37	4121.48	5231.44	10057
ENSG00000026025	VIM	30275.6	33080.4	48353.2	27126.6	48141.7	63499.2	83054.3	36543.6	48175	107856
ENSG00000026036	RTEL1-TNFRSF6B	339.627	336.709	1813.82	304.892	2256.58	2406.79	3015.62	2229.89	2824.17	5550.34
ENSG00000026103	FAS	81.718	69.578	114.543	52.001	358.939	432.598	592.687	663.918	899.253	1635.17
ENSG00000026297	RNASET2	254.834	254.004	304.367	163.975	383.696	522.907	691.848	465.202	617.805	1265.07
ENSG00000026508	CD44	7764.69	8370.75	8869.37	4725	9915.42	14117.2	16531.8	12151.8	17199.9	34413.3
ENSG00000026559	KCNG1	331.065	371.888	474.338	261	782.514	921.225	1271.68	493.662	799.153	1502.63
ENSG00000026652	AGPAT4	87	64	326	155.001	237.001	302.001	323.001	429.997	572	991.777
ENSG00000026751	SLAMF7	2	2	1	3	7	17	13.001	7.959	4	14
ENSG00000026950	BTN3A1	132.636	137.73	149.929	109.301	484.129	595.913	723.349	526.807	816.785	1738.28
ENSG00000027001	MIPEP	203	212	220	169	266	421	401.649	234.001	337.966	677.224
ENSG00000027075	PRKCH	87	85.001	174.308	103	129	205	215.001	297.001	445.003	710
ENSG00000027644	INSRR	1	0	1	0	1	0	0	0	0	3
ENSG00000027697	IFNGR1	390.997	404.999	600.999	367.999	758	1150.76	1237.08	925.833	1125	2231.88
ENSG00000027847	B4GALT7	594	634.999	756	470	847.253	946.683	1507.94	698	1029.38	2202.7
ENSG00000027869	SH2D2A	4	2	0	1	3	6	5	7	13	41
ENSG00000028116	VRK2	266.356	271.113	433.567	252.069	324.861	556.643	554.321	520.355	601.025	1207.15
ENSG00000028137	TNFRSF1B	64	57	84.924	54	81	104	142.452	226.03	313.092	712.534
ENSG00000028203	VEZT	1279.3	1335.91	1665.1	1079.74	2224.97	2983.31	3167.41	2256.84	2615.26	5359.02
ENSG00000028277	POU2F2	74	90.001	149	60	324.663	407.999	474.999	238.666	367	778.026
ENSG00000028310	BRD9	1157	1243.92	2065.91	951.124	1881.98	2530.34	2956.69	2143.75	2823.78	5541.74
ENSG00000028528	SNX1	2111.06	2204.02	2942.1	1755.28	3334.61	4708.38	5221.62	3953.05	5009.56	9903.6
ENSG00000028839	TBPL1	258.767	313.515	433.367	295.784	336.399	421.811	528.664	493.218	597.82	1159.08
ENSG00000029153	BMAL2	791.754	842	1078	618.999	1751.06	2406.95	2572.51	1812.83	2648.8	4971.15
ENSG00000029363	BCLAF1	2590.29	2616.37	4878.4	2356	3925.57	5430.34	5298.14	4609.79	5645.57	10070.8
ENSG00000029364	SLC39A9	1575.06	1620.46	2614.27	1510	2016.04	2745	3060.61	2540.46	3242.36	6022.12
ENSG00000029534	ANK1	96	78.009	149	59	152	228.178	202.016	271.001	408.462	693
ENSG00000029559	IBSP	0	0	0	0	0	1	0	2	1	3
ENSG00000029639	TFB1M	174.811	175.577	190.199	104.119	324.462	381.008	501.201	264.575	373.003	632.656
ENSG00000029725	RABEP1	1768.1	1830.26	2583.67	1459.17	2657.1	3723.98	4118.1	2573.5	3765.59	7412.07
ENSG00000029993	HMGB3	2125.13	2102.33	3048.32	1862.01	2022.34	2845.86	3172.9	2083.01	2686.22	5027.52
ENSG00000030066	NUP160	2278.61	2438.08	3296.06	1872	3538.46	4707.09	5159.44	4058.03	5626.86	10790
ENSG00000030110	BAK1	939	903	1496	952	1085.31	1268.77	1624.19	1370.6	2069.66	3902.22
ENSG00000030304	MUSK	1	1	1	2	3	8	11	7	6	32
ENSG00000030419	IKZF2	76.09	91.297	159	62	165.001	201.247	166.355	177.113	268.026	457.06
ENSG00000030582	GRN	7359.52	7821.01	9187.33	5427	11413.2	13641.3	20714.1	11670.5	16578.7	35659.8
ENSG00000031003	FAM13B	589.462	550	1741.28	723.486	1842.22	2504.03	2532.7	2046.97	2438.85	4227.61
ENSG00000031081	ARHGAP31	164	149	332	143	148.198	246.129	224.331	249	291	518
ENSG00000031691	CENPQ	847	876	1399.09	892	1518.73	2390.97	2465.45	1593.32	1842	3876.45
ENSG00000031698	SARS1	3751.68	4250.83	5794.44	3836.02	7820.47	10476.1	13468.6	4869.69	6391.93	13104
ENSG00000031823	RANBP3	1973	1972.18	2682.95	1575	2099.03	2943.88	3359.41	1720.35	2152.36	4415.5
ENSG00000032219	ARID4A	438	451.999	819	376	798.001	1158.77	1050.89	886.93	1089.28	1868.39
ENSG00000032389	EIPR1	555.001	698.96	732.363	520	729.506	1015.49	1318.03	740.465	834.596	1793.64
ENSG00000032444	PNPLA6	1754.07	2020.01	2371.84	1371	2637.47	3606.41	4410.76	1880.16	2571.06	5127.24
ENSG00000032742	IFT88	80	73	120	72.994	142.001	213.256	177.997	128	156.001	332
ENSG00000033011	ALG1	773.756	739.046	1145.3	702.895	1151.07	1615.51	2117.21	1337.37	1682.96	3155.32
ENSG00000033030	ZCCHC8	624.999	589.496	1121.59	560	1555.69	2111.98	2296.73	1495.11	1718.62	3238.02
ENSG00000033050	ABCF2	1621.29	1726.77	2697.62	1630.65	2105.15	2606.43	3350.8	2379.2	3137.99	6116.37
ENSG00000033100	CHPF2	1328.64	1314.85	2010.64	932.512	1953.28	2780.62	3071.16	2202.28	2928.84	5242.13
ENSG00000033122	LRRC7	32.987	19.163	74.16	32.627	147.866	142.301	176.289	84.439	101.42	195.684
ENSG00000033170	FUT8	824.823	857.202	1173.15	665.718	1216.65	1693.01	2063.37	1467.08	2002.9	3998.82
ENSG00000033178	UBA6	1417.89	1578	2185.12	1118	2554.61	3539.09	3528.96	2947.18	3650.06	6854.51
ENSG00000033327	GAB2	249	288	296	201	348	532	564.034	372	629.004	1168.93
ENSG00000033627	ATP6V0A1	862.191	867.342	1726.75	693.999	2107.08	2617.34	3107.18	1975.73	2682.95	5177.17
ENSG00000033800	PIAS1	982.215	1054.35	1532.79	819.815	1486.09	2084.49	2083.83	1867.63	2551.49	4779.23
ENSG00000033867	SLC4A7	979.001	990.008	1810.28	836	1961.47	2865.1	2592.42	1739.41	2151.22	3762.82
ENSG00000034053	APBA2	576	672.001	782	437.123	876.002	1236.98	1447.99	724.999	1185.46	2213.43
ENSG00000034152	MAP2K3	2442	2482.07	3923.53	2103	1676.81	2117.07	2854.45	2615.57	3463.82	6808.16
ENSG00000034239	CLXN	0	1	0	0	3	0	6.001	1	2	9
ENSG00000034510	TMSB10	30714.2	32262.3	38135.5	29681.5	36092.3	59655.2	70244.1	42701.8	59423.1	112578
ENSG00000034533	ASTE1	206.967	215.64	381.552	221.531	339.799	440.136	556.112	390.723	449.931	994.586
ENSG00000034677	RNF19A	721.001	681.999	1096.38	596.001	1338.44	1794.53	1889.23	1110.97	1431.81	2571.9
ENSG00000034693	PEX3	245	234	322	193	298.072	410.081	473.953	399	455	850
ENSG00000034713	GABARAPL2	1178.95	1146.03	1534.77	1056	1217.51	1743.18	2133.26	1924.98	2353.89	4977.6
ENSG00000034971	MYOC	0	0	0	0	1	0	0	0	0	1
ENSG00000035115	SH3YL1	136.001	165.382	339.679	137	563.472	737.535	752.999	324	404.279	783.43
ENSG00000035141	FAM136A	1469.67	1438	2411.22	1424	2355.31	3226.09	3950.69	2638.49	3701.49	7322.35
ENSG00000035403	VCL	8213.43	7990.66	14379.3	7550.29	10498.4	15510.2	15950.9	17972.1	23882.8	42439.4
ENSG00000035499	DEPDC1B	874	924.001	1269.12	793.999	1075.45	1372.09	1477.95	1456.21	1722.3	3144.4
ENSG00000035664	DAPK2	17	22.364	31.389	20	43.417	67.566	60.48	66.179	109.989	152.827
ENSG00000035681	NSMAF	823.001	914	998.002	543.999	1293.26	1782.18	1981.89	1209.99	1511.14	3336.12
ENSG00000035687	ADSS2	1121	1117.02	1491.75	832	1936.6	2826.84	2784.11	1481.69	1915.54	3884.99
ENSG00000035720	STAP1	0	0	0	0	0	0	1	0	0	1
ENSG00000035862	TIMP2	14042.7	13929.6	20653.1	10554.9	20405.8	27684.6	33710.3	24878.7	32674.2	65150.2
ENSG00000035928	RFC1	2505.74	2506	3795.23	2074.1	3669.38	5371.51	5112.52	3720	4944.47	9277.73
ENSG00000036054	TBC1D23	1357.35	1376.72	1713	959	2068.2	2960.24	3006.15	2040.35	2468.62	4902.6
ENSG00000036257	CUL3	2318.39	2258	3781.25	2084	2716.47	3719.25	4147.15	3186.95	3762.65	7260.23
ENSG00000036448	MYOM2	53.999	69.999	101	63	91	105	143	107	121.003	235.166
ENSG00000036473	OTC	0	0	0	0	0	0	0	0	0	0
ENSG00000036530	CYP46A1	14.006	12	23.011	8.99	33	25.394	31.699	27.038	23	52.404
ENSG00000036549	ZZZ3	816.01	868.999	1149.43	637.456	1609.3	2163.99	2223.87	1459.13	1858.23	3806.82
ENSG00000036565	SLC18A1	0	0	0	0	0	0	0	0	1	0
ENSG00000036672	USP2	73	70.274	127.999	70	103.095	112.849	149.795	109.087	148.001	331.999
ENSG00000036828	CASR	21.716	32.052	81.314	19.9	167.955	209.212	263.029	128.314	205.483	374.652
ENSG00000037042	TUBG2	363.406	390.301	564.665	228	866.12	1005.29	1348.58	696.386	951.375	1801.86
ENSG00000037241	RPL26L1	1002	1082	1417.59	1071	1416.79	1956.25	2509.7	1678.8	2192.05	4201.68
ENSG00000037280	FLT4	698	729.999	1107.18	565.02	1774.5	2240.96	2730.48	1173.35	1587.36	2763.97
ENSG00000037474	NSUN2	3746.59	3713.31	6070.74	3276	4413.7	6858.35	6749.16	5989.48	7600.43	14506.1
ENSG00000037637	FBXO42	589	510.012	753.138	426	793.119	993.95	1297.2	805.009	1065.05	1975.52
ENSG00000037749	MFAP3	776.999	768	1660.41	802	1508.72	1909.39	2231.53	2045.95	2436.64	4262.26
ENSG00000037757	MRI1	434	460.005	687.598	330	1385.96	1633.84	2169.35	972.702	1368.2	2587.69
ENSG00000037897	METTL1	428.159	442.999	555.157	366	537.177	749.025	966.124	659.526	903.842	1847.62
ENSG00000037965	HOXC8	8	1	8	6	9	5	6	15	16	31
ENSG00000038002	AGA	178	232	324	205	348.001	534.99	538.001	445	449	917.023
ENSG00000038210	PI4K2B	537.364	550	759	407.958	1070.21	1457.5	1566.42	904	1065	2140.84
ENSG00000038219	BOD1L1	1395	1480	3124.16	1199	2460.7	3591.66	3140.95	2796.49	3996.39	6519.84
ENSG00000038274	MAT2B	1251.62	1340.75	1793	1166.53	1829.67	2598.41	2922.39	2454.26	3158.72	6107.07
ENSG00000038295	TLL1	261	263	305	166	336.001	505.099	514.129	214	256.997	537.274
ENSG00000038358	EDC4	2111.38	2106.78	3488.05	1659.07	2784.82	3254.89	3939.87	3505.38	4639.9	8772.04
ENSG00000038382	TRIO	4886.21	5191.04	9351.31	3597.74	7369.66	10180.8	9501	8306.32	12586	22178.2
ENSG00000038427	VCAN	646.186	644.952	1173.02	518.001	2978.88	4306.05	3949.91	6977.56	10296.8	18919.5
ENSG00000038532	CLEC16A	633.999	683.001	1143	534.999	809.239	1132.62	1277.68	838.981	1142	2097.97
ENSG00000038945	MSR1	0	4	0	0	1	0	1	1	11	2
ENSG00000039068	CDH1	14	19	17.154	14.327	28	36.144	44	50	61.001	137.506
ENSG00000039123	MTREX	2349.43	2547.93	3405	1948.71	3451.25	5159.23	5050.37	3385.78	4290.32	8432.29
ENSG00000039139	DNAH5	12	10	13	7	12	21	18	31.001	35.999	84.042
ENSG00000039319	ZFYVE16	802.255	846.223	1376.8	723.222	1634.83	2128.97	2035.67	1993.26	2603.8	4490.25
ENSG00000039523	RIPOR1	2709.99	2812.24	4185.94	1936.92	2321.21	2952.13	3814.54	4490.65	5904.63	12745.3
ENSG00000039537	C6	0	2	0	0	0	0	0	1	0	2
ENSG00000039560	RAI14	5975.33	6793.9	8210.11	4504.26	10983.4	15611.8	15119.3	7705.19	10565.1	20741.7
ENSG00000039600	SOX30	2	0	1	1	0	3	2	5	4	16
ENSG00000039650	PNKP	495.131	603.46	916.269	411.16	1545.82	1841.04	2182.78	816.984	1089.18	2265.55
ENSG00000039987	BEST2	0	0	13	2	1	0	4	5	4	13
ENSG00000040199	PHLPP2	405	347	783.609	315.015	722.669	889.119	1036.36	1128	1487	2462.84
ENSG00000040275	SPDL1	2197	2301.69	3623.01	1910	2953.77	4691.56	4763.79	3551.84	4222.14	7882.17
ENSG00000040341	STAU2	743.213	863.525	1137.91	670.638	1067.77	1555.05	1503.39	1145.41	1567.78	2882.77
ENSG00000040487	SLC66A1	414.645	414	516.208	293	594.13	746.792	1091.23	567.999	851.493	1881.99
ENSG00000040531	CTNS	496.577	604.117	678.351	367.856	1157.76	1307.92	1844.79	764.199	1103.67	2247.18
ENSG00000040608	RTN4R	367.001	358	413	240	351.488	393.022	564.983	435.201	502.221	1208.4
ENSG00000040633	PHF23	1194.98	1143.08	1791	1161	1539.02	1693.21	2410.08	1615.88	2070.37	3831.47
ENSG00000040731	CDH10	48	48	67	25	82	115	168.013	240	295	650.143
ENSG00000040933	INPP4A	581	627	909.178	468	729.464	1070.5	1197.65	889.51	1385.05	2523.82
ENSG00000041353	RAB27B	8	11	13	15	37	36	41	72	126	199
ENSG00000041357	PSMA4	4049.82	4172.34	5689.56	3788.19	4985.32	7570.54	8736.56	6287.38	7818.77	15154.3
ENSG00000041515	MYO16	0	0	1	0	1	4	1	2	1	3
ENSG00000041802	LSG1	1345.16	1410	2211.24	1296	2034.8	3004.21	3139.97	2504.98	3145.1	5546.85
ENSG00000041880	PARP3	348	327	443	210	597.013	761.39	1032.11	510.035	647.007	1316.06
ENSG00000041982	TNC	3951.7	4088.26	20080.3	8166.04	13975.3	18991	19964.6	16864.8	25025.8	44121.2
ENSG00000041988	THAP3	400.759	448.482	497.803	333.977	404.96	518.584	649.965	556.934	629.282	1402.18
ENSG00000042062	RIPOR3	2	3	13.011	4.212	18.823	27.545	19.002	23.192	22.966	58.443
ENSG00000042088	TDP1	864.94	888.008	906.994	582.998	1184.28	1578.84	1739.15	1170.66	1427.06	3257.99
ENSG00000042286	AIFM2	287.059	304	518.297	335	233.001	308.001	433	566.877	748.001	1672.24
ENSG00000042304	C2orf83	0	0	0	0	0	0	0	0	0	4
ENSG00000042317	SPATA7	98	84	117	67	134.003	219.999	299	165.744	210	489.007
ENSG00000042429	MED17	719.103	689.674	1081.1	605.57	1352.6	1629.47	1868.04	1430.44	1581.68	3242.95
ENSG00000042445	RETSAT	837.971	775.98	1007	750.038	1427.92	2053.28	2652.73	1818.69	2255.1	4617.39
ENSG00000042493	CAPG	1552.36	1584	1406.46	1103	2174.75	2896.52	4086.5	2134.51	2931.81	6177.55
ENSG00000042753	AP2S1	3192	3375	4181.18	3084	3600.74	4575.72	6096.83	3562.15	4632.85	9751.78
ENSG00000042781	USH2A	0	2	1	0	1	3	0	0	5	1
ENSG00000042813	ZPBP	0	0	0	0	0	0	0	0	0	0
ENSG00000042832	TG	0	2	3	0	8	3	6	11	14	9
ENSG00000042980	ADAM28	2	0	3	0	2	2	12	2	8	14
ENSG00000043039	BARX2	0	1	6.445	0	1	3.674	1	2.468	4	1
ENSG00000043093	DCUN1D1	855	833	1514.52	718.999	1199.02	1584.76	1650.43	1364.3	1586.22	3055.67
ENSG00000043143	JADE2	963.007	1012.92	1238.6	608.001	1255.39	1473.54	1733	1343.06	2050.49	3728.73
ENSG00000043355	ZIC2	38	35	81	42	50	64	68	21	19	43
ENSG00000043462	LCP2	0	2	1	1	0	0	0	0	0	0
ENSG00000043514	TRIT1	428.998	447	657.001	403.001	707.044	1066	1148.98	840.596	1065.06	2015.01
ENSG00000043591	ADRB1	47	56	60.009	40	53	76	124	65	100	219
ENSG00000044012	GUCA2B	0	0	0	0	0	0	0	0	0	0
ENSG00000044090	CUL7	1389.53	1473.27	1746.07	899.898	2637.65	3429.8	4058.7	1870.77	2688.16	5614.35
ENSG00000044115	CTNNA1	9921.12	10198.4	14426.5	8047.78	13027.4	17955.2	20685.2	14208.7	18318.4	34722.3
ENSG00000044446	PHKA2	613.77	729.237	940.103	449	1146.67	1516.99	1759.2	1348.71	1755.41	3179.28
ENSG00000044459	CNTLN	413	387	733	384	789.633	1090.51	1035.26	782.038	1007.4	1882.87
ENSG00000044524	EPHA3	0	0	8	3	7	5	5	8	12	12
ENSG00000044574	HSPA5	26070	38812.2	27179.1	17039.9	273495	370567	462399	27588	33596.5	71811.9
ENSG00000046604	DSG2	1977.19	2138.8	2740.57	1526.05	4530.15	6032.14	6154.63	3804.66	5003.74	9040.58
ENSG00000046647	GEMIN8	176.145	175.473	237.788	140.839	270.245	319.456	369.562	255.284	345.174	706.164
ENSG00000046651	OFD1	251	261.001	423.785	210.001	762.051	1115	1151.21	743	847	1680.09
ENSG00000046653	GPM6B	8	4	5	4	11	24	17.657	11.602	29	40
ENSG00000046774	MAGEC2	0	0	0	0	0	0	0	0	0	0
ENSG00000046889	PREX2	37	31	55	20.001	61	64	78	227	257.106	436.287
ENSG00000047056	WDR37	244	234	466.027	199.968	415.079	455.96	574.982	492.021	639.018	1166.85
ENSG00000047188	YTHDC2	711	799	1144.02	558	1636.79	2250.76	2315.88	1465.77	1788.89	3248.2
ENSG00000047230	CTPS2	443	518	562	331	514.232	854.511	886.558	585.999	895.318	1682.35
ENSG00000047249	ATP6V1H	1252	1233.23	1668	1017	1286.55	1833.56	2125.51	1973.96	2463.28	4898.21
ENSG00000047315	POLR2B	2653.2	2522.04	4061.76	2331	3866.97	5341.34	5668.16	5315.91	6387.06	11502.7
ENSG00000047346	ATOSA	187.001	216	375.001	197.001	475.185	638.426	703.999	665	846.24	1801.52
ENSG00000047365	ARAP2	234	228	270	169	430.348	579.12	514	383.038	500.001	1016
ENSG00000047410	TPR	2577.98	2727.03	5746.1	2628.59	5768.06	8069.38	7570.21	5898.5	8478.84	15117.6
ENSG00000047457	CP	0	1	3.004	2.111	0	0	0	0	3.002	2.025
ENSG00000047578	KATNIP	268	265.944	368.828	210.862	495.205	686.001	847.072	381.638	644.883	1138.61
ENSG00000047579	DTNBP1	626.889	680.999	910.439	584	929.989	1409.85	1626.27	755.712	1127	2209.96
ENSG00000047597	XK	4	6	18	9	5	7	6	10	10	16
ENSG00000047617	ANO2	32	41	45.659	25	73	97	123.016	27	60	92
ENSG00000047621	C12orf4	603	656.673	1097	675	1183.44	1676.77	1873.36	1087.08	1533	2620.2
ENSG00000047634	SCML1	426	457.265	947.016	409.999	1562.31	2144.75	2223.2	1626	1948.9	4022.89
ENSG00000047644	WWC3	82	87	175	97	160.004	211	275.997	181.956	258	509.894
ENSG00000047648	ARHGAP6	45	50.999	88	57	105	137.001	139	77	128.001	285
ENSG00000047662	FAM184B	2.187	1.041	7.419	2.148	6.438	15.012	3.957	3.444	2.449	8.811
ENSG00000047849	MAP4	8153.5	8467.33	17129.2	8662.58	12710.2	18268.6	18656.7	9430.05	13227.2	24271.7
ENSG00000047932	GOPC	660.579	717.5	1025.49	525.088	1104.14	1597.08	1670.26	1250.06	1570.91	2893.68
ENSG00000047936	ROS1	1	1	2.114	0	1	4.003	13.005	1	4.001	4
ENSG00000048028	USP28	620.998	685.002	807.001	441	923.93	1240	1419.2	941.1	1214.34	2498.98
ENSG00000048052	HDAC9	78.09	94	121	81.001	152.039	175	254.512	479	889.707	1707.7
ENSG00000048140	TSPAN17	1485	1415	1965.13	1203	1439.92	1812.27	2229.76	1582	2303.63	4271.29
ENSG00000048162	NOP16	986.348	1018.55	1211.02	788.681	1109.11	1537.93	2063.38	1400.21	1821.48	3808.87
ENSG00000048342	CC2D2A	357.007	345.882	596.075	339.031	542.147	809.342	897.636	688.061	972.542	1796.1
ENSG00000048392	RRM2B	775.984	762	1280	679	1437.23	1952.96	2021.03	2749.99	3818.22	6882.43
ENSG00000048405	ZNF800	286	273.001	519	266	626	862.314	942.997	639	724.109	1454.98
ENSG00000048462	TNFRSF17	2	0	1	0	1	0	2	0	1	0
ENSG00000048471	SNX29	248.993	289.069	387.49	181	416.038	478.884	543.941	355.979	582.876	1030.94
ENSG00000048540	LMO3	0	1	2	1	2	1	0	3	0	0
ENSG00000048544	MRPS10	1698.94	1798	2467.35	1423	2768.55	4157.43	4438.95	2739.42	3461.91	7191.58
ENSG00000048545	GUCA1A	1	4	5.27	0	14.037	20.044	19.001	15.004	16	26.468
ENSG00000048649	RSF1	1391.81	1492.52	2432.1	1041.45	2131.04	3201.38	3061.91	2550.51	3214.93	5753.01
ENSG00000048707	VPS13D	793.025	867	1400.12	556	1298.96	1799.13	1725.13	1433.06	2199.05	3672.17
ENSG00000048740	CELF2	142.061	172.001	153	100	188	263.017	212.001	233	351	703.935
ENSG00000048828	FAM120A	3791.45	4071.49	5445.48	2624.95	6942.56	9182.85	10016.2	5230.94	6867.36	13638.5
ENSG00000048991	R3HDM1	1118.38	1233	2200.88	993.001	1601.78	2249.7	2335.12	1786.33	2284.94	4670.12
ENSG00000049089	COL9A2	27	30	31	22	43.182	39	75.999	81	107	186
ENSG00000049130	KITLG	111	127	246	127	282	320.009	384.009	661	904.249	1535.14
ENSG00000049167	ERCC8	335.152	371	620.094	348	677.557	846.114	985.647	723.403	1049.17	1870.84
ENSG00000049192	ADAMTS6	147.001	145.001	191.02	77	1315.58	1795	1701.03	350	522.445	1026.11
ENSG00000049239	H6PD	116	140	175	82	366.422	474	478.953	160.855	314.187	585.64
ENSG00000049245	VAMP3	2266.44	2162.96	3386.47	1895	2587.16	3570.1	4513.28	3280.66	4278.23	8284.85
ENSG00000049246	PER3	222.71	263	351.001	153.949	460.89	572.773	507.828	535.853	734.119	1688.45
ENSG00000049247	UTS2	0	0	0	0	0	0	0	0	0	0
ENSG00000049249	TNFRSF9	12	8	29	20	39	78.991	76.16	286.966	485.985	782.669
ENSG00000049283	EPN3	2	3	10	4	10	19	23	29.595	38	75
ENSG00000049323	LTBP1	100	105	223	128	789.078	779.078	1181.21	226.001	302.999	557.009
ENSG00000049449	RCN1	7077.81	7420.04	11945.2	6803.99	14938	21888.3	25648.5	14252	18598.2	36813.5
ENSG00000049540	ELN	0	1	0	0	0	1	5	1	1	0
ENSG00000049541	RFC2	1618.98	1721	1936.01	1378	1816.74	2530.76	3232.33	1986.51	2668.21	5382.28
ENSG00000049618	ARID1B	709.273	773.822	1271.65	515.999	1055.87	1365.78	1479.83	1107.27	1483.78	2777.63
ENSG00000049656	CLPTM1L	3301.33	3503.6	5344.85	2953	5409.9	6784.27	8810.66	4953.45	6648	12749.1
ENSG00000049759	NEDD4L	2570.87	2678.93	2931.16	1392	3177.47	4468.97	4605.63	3293.79	4895.65	9918.46
ENSG00000049768	FOXP3	0	0	6	4	8	4	12	2	9	9
ENSG00000049769	PPP1R3F	16	22.976	39.933	15	22.908	57	66.862	50	59.766	95
ENSG00000049860	HEXB	2898.5	3105.06	2959.48	1995.99	6988.41	9205.45	11965.1	4995.94	6585.18	14263
ENSG00000049883	PTCD2	343.999	344.019	436.999	264.999	625.037	856.82	969.999	675	816.001	1718.03
ENSG00000050030	NEXMIF	0	0	0	0	0	0	1	0	0	4
ENSG00000050130	JKAMP	588.002	634	900.68	572.984	1066.94	1541.58	1866.94	1474.1	1749.99	3478.23
ENSG00000050165	DKK3	4687.22	5190.74	4983.54	3327.57	11140.7	15552.8	19351.6	7922.54	11559.6	22806.2
ENSG00000050327	ARHGEF5	10.099	19.218	14.522	11.484	6.099	13.358	9.405	10.97	20.522	52.03
ENSG00000050344	NFE2L3	530.998	537.517	596.12	309.663	967.012	1328.7	1559.18	913.209	1254.74	2663.51
ENSG00000050393	MCUR1	1065	1075.01	1946.2	1032	1860.36	2485.55	2912.11	1644.99	2106.77	4247.31
ENSG00000050405	LIMA1	4972.74	5184.32	5046.46	3158	6872.9	9893.97	9686.93	7446.56	9552.63	18858.8
ENSG00000050426	LETMD1	525.016	705.984	894.182	400	2019.87	2430.65	3321.14	1664.27	2186.13	4567.56
ENSG00000050438	SLC4A8	261.028	289.328	492.993	225.74	356.123	505.585	609.623	585.579	794.427	1332.83
ENSG00000050555	LAMC3	234.001	248.999	365	184	558.078	630.153	856.996	189.803	271.999	616.26
ENSG00000050628	PTGER3	0	0	1	1	0	2	0	2	1	3
ENSG00000050730	TNIP3	0	0	0	0	0	0	0	0	0	0
ENSG00000050748	MAPK9	1233.02	1390.61	2102.77	1134.83	1963.01	2714.82	2943.81	2316.29	3166.21	6164.61
ENSG00000050767	COL23A1	0	0	0	0	2	2	1	3	3	5
ENSG00000050820	BCAR1	3362.71	3405	4579.52	2489.35	2981.34	3406.86	4674.69	3861.16	5237.09	9920.47
ENSG00000051009	FHIP1B	417	363	684.01	346	801.374	918.003	1224	643.031	967.034	1733
ENSG00000051108	HERPUD1	1491.68	2037.67	1402	886	10420.6	13934.5	17072.3	1513.02	2012.09	5298.09
ENSG00000051128	HOMER3	1611.64	1629.48	1543.32	983.713	1303.88	1906.07	2409.1	1480.58	1983.38	4006.43
ENSG00000051180	RAD51	801	828.999	1006.06	634	919.726	1409.28	1617.28	1036.72	1364.56	2964.49
ENSG00000051341	POLQ	483	493	1061.07	414	1608.03	2301.16	2259.09	1205.02	1622.51	2841.73
ENSG00000051382	PIK3CB	1072	1144	1482.2	811.999	1503	2162.24	2080.1	1513.98	2043.97	3917.98
ENSG00000051523	CYBA	3022.81	3357	3469.53	2574	4604.71	6668.87	8671.65	5446.93	7935.83	14822.3
ENSG00000051596	THOC3	1249.7	1321.2	1575.17	1160.87	1249.23	2052.48	2086.59	1679.9	2284.41	4339.45
ENSG00000051620	HEBP2	415	470.025	553.999	442	574.022	748.937	1014.88	508.242	696.84	1368.21
ENSG00000051825	MPHOSPH9	930.946	973.466	1491.05	701	2258.71	2660.43	2838.24	2123.43	2712.56	4890.29
ENSG00000052126	PLEKHA5	349.001	383.999	639	297.998	655.804	903.507	931.154	1042.42	1364.89	2643.06
ENSG00000052344	PRSS8	11	18	15	15	13.056	18	35	53	59	128
ENSG00000052723	SIKE1	1006.14	959.772	1528.86	859.001	1575.53	2345.12	2295.15	2180.42	2802.6	5361.13
ENSG00000052749	RRP12	1671.11	1790.46	2680.93	1334.79	2154.52	2764.25	3210.29	2512.62	3706.5	6870.09
ENSG00000052795	FNIP2	275.001	286	451.977	219	404.212	560	599	501	688.991	1219.9
ENSG00000052802	MSMO1	1028.9	1096	1368.57	844	2649.32	3842.09	4276.95	2116.81	2475.7	4560.35
ENSG00000052841	TTC17	976.953	1166	1528.18	764	3026.48	3943.53	4499.93	2169.6	2927.95	5764.7
ENSG00000052850	ALX4	3	1	5	2	2	4	3	16	10	40
ENSG00000053108	FSTL4	0	2	1	1	2	0	5	5	7	15
ENSG00000053254	FOXN3	1543.48	1611.95	2374.02	1057	1605.04	2511.54	2261.4	2121.42	3082.32	6057.89
ENSG00000053328	METTL24	0	0	1	0	0	0	1	0	1	3
ENSG00000053371	AKR7A2	1204.05	1205	1325.27	938	1156.71	1381.08	2093.29	1181.83	1592.67	3603.78
ENSG00000053372	MRTO4	2069	2018.29	2751.44	1849.01	2005.56	2855.59	3334.08	2642.91	3345.01	6144.43
ENSG00000053438	NNAT	17	19	56.454	14	64	82.514	93	65.854	92.47	141.899
ENSG00000053501	USE1	126.001	109.001	163.999	115	213.13	305	428.001	127.017	183.998	384.982
ENSG00000053524	MCF2L2	36.509	38.68	43.185	16.751	72.67	116.983	83.137	93.347	147.638	249.05
ENSG00000053702	NRIP2	15.794	12.955	38.126	9.124	43.802	62.587	70.581	40.584	56.508	96.851
ENSG00000053747	LAMA3	50	61	55	21	126	149	207.001	265	376.003	662.035
ENSG00000053770	AP5M1	454.999	471.941	899	452	805.506	1073.59	1133.47	1018.86	1103.53	2114.82
ENSG00000053900	ANAPC4	309.001	307	528.001	274.999	888.238	1239.74	1428.3	794	967.075	1966
ENSG00000053918	KCNQ1	1	3	7	4	0	4	5	9	20.054	39
ENSG00000054116	TRAPPC3	1036	1096	1343	919	1222.91	1939.44	2427.25	1519.27	2115.16	4304.42
ENSG00000054118	THRAP3	3376	3607.49	4914.29	2609.94	4235.79	5977.2	5909.13	5142.41	7043.11	12719.4
ENSG00000054148	PHPT1	1407.03	1457.94	1467.38	1254.75	2414.68	2855.8	4344.78	1603.3	2262.26	4861.79
ENSG00000054179	ENTPD2	2	7	3	2	11	4	18	5	10	25
ENSG00000054219	LY75	1	4	5.803	2.984	11.296	9.649	15.499	14.266	10.385	37.009
ENSG00000054267	ARID4B	562.001	627.437	1515.43	649.974	1112.37	1456.74	1384.44	1514.19	1943.84	3168.64
ENSG00000054277	OPN3	80.343	91.291	197.463	113.937	65.843	86.966	97.776	180.712	265.632	503.252
ENSG00000054282	SDCCAG8	255.665	276.714	289.962	178.351	508.267	721.338	855.436	443.65	519.253	1024.18
ENSG00000054356	PTPRN	67	80	127	51	189.001	172.016	264.005	338	456.023	925.537
ENSG00000054392	HHAT	206	182	275	160	304.996	439.195	465.999	394.999	486.013	1005.06
ENSG00000054523	KIF1B	1456	1535.07	2936.45	1343	2224.94	3047.73	3054.28	3068.67	4258.18	7305.98
ENSG00000054598	FOXC1	523.003	604	1039	550.004	430.016	555	625	549	755.902	1442
ENSG00000054611	TBC1D22A	556	646.001	643.001	443.999	719.547	940.634	1197	645.974	889.015	1801.04
ENSG00000054654	SYNE2	850.999	1068.29	2869.49	752.01	3207.78	4212.6	3944.16	2429.92	4157.72	6721.36
ENSG00000054690	PLEKHH1	34.4	32.536	85.296	24.923	153.527	183.142	238.766	105.089	219.421	375.182
ENSG00000054793	ATP9A	1125	1130.07	1627.81	800.001	1624.13	2338.58	2374.04	1780.18	2544.09	4510.89
ENSG00000054796	SPO11	0	0	0	0	0	0	0	1	0	0
ENSG00000054803	CBLN4	0	0	0	0	0	0	0	2	0	0
ENSG00000054938	CHRDL2	1	1	1	0	3	4	0	2	4	10
ENSG00000054965	FAM168A	1289.96	1350	2444.71	1198.01	1806.95	2300.36	2574.54	2907.28	4020.98	7435.63
ENSG00000054967	RELT	835.024	820.001	1438	657.88	1115.99	1505.65	1857.89	2552.29	3428.95	6526.1
ENSG00000054983	GALC	13	18	20.001	9	86	90	91	2	4	7.998
ENSG00000055044	NOP58	2572.05	2769.43	4532.56	2586.98	3294.41	5395.79	5728.49	4459.43	5497.91	10603.1
ENSG00000055070	SZRD1	5232.86	5120.89	7388.52	4784.59	4035.23	5345.61	6267.45	6686.05	8958.07	16934.3
ENSG00000055118	KCNH2	34.001	28	57	15	31	39	44	56	64.46	128
ENSG00000055130	CUL1	1666.57	1796.97	2557.01	1456	2232.6	3197.14	3621.31	2667.8	3415.42	6222.67
ENSG00000055147	FAM114A2	508.001	572.001	761.074	478.998	776.004	1130	1249.21	716.404	1015.96	1926.97
ENSG00000055163	CYFIP2	1008.55	1136.59	1460.84	795.704	1755.61	2127.79	2865.31	2276.06	3383.24	6766.26
ENSG00000055208	TAB2	1102.03	1116.07	2283.68	1191	1802.63	2559.7	2663.09	2327.01	3100.08	6089.02
ENSG00000055211	GINM1	762.009	821	1077	695.998	999.172	1499.58	1656.41	1174.04	1449.28	2914.13
ENSG00000055332	EIF2AK2	1459.31	1442.32	2453.14	1162.99	3500.55	4492.34	5000.47	5118.47	6650.33	12687.5
ENSG00000055483	USP36	1488	1682	2393.46	1021.72	2771.85	3818.65	4278.78	2726.45	4143.07	8456.24
ENSG00000055609	KMT2C	681	681.003	2262.02	692.999	2075.15	2675.23	2501.25	2396.52	3616.64	6210.58
ENSG00000055732	MCOLN3	0	2	7	4	18.999	28	44	32.001	43	69
ENSG00000055813	CCDC85A	54.255	48.491	174.3	90.514	46.098	48.926	62.396	36	39.891	86.782
ENSG00000055917	PUM2	2204.99	2357.41	3739.53	1919	3641.17	4911.3	5115.99	3870.74	5195.74	10456.6
ENSG00000055950	MRPL43	1845.09	1998.33	2017.88	1709	1599.75	2046.71	2695.6	2113.79	2764.83	5582
ENSG00000055955	ITIH4	0	0	3.874	1	4	4.766	9.119	0	1	3.088
ENSG00000055957	ITIH1	0	0	0	1	0	0	4	0	0	0
ENSG00000056050	HPF1	512.001	501	614	453	737.726	1046	1235.12	697.47	950	1655.47
ENSG00000056097	ZFR	2884	2673.38	5488.31	3126.01	3761.08	4911.76	5356.12	4935.49	5906.12	10378.7
ENSG00000056277	ZNF280C	132.028	134	208.037	98	344	393	455.994	341.146	416.043	922.016
ENSG00000056291	NPFFR2	0.995	0	1	0	1	0	0	0	0	6.139
ENSG00000056487	PHF21B	3	3	9	4	5	9	8	9	17	34
ENSG00000056558	TRAF1	8	4	8	8	46	40	65	39	54	110
ENSG00000056586	RC3H2	1005.04	998.755	2191	925.002	2384.22	3185.92	3089.41	2308.64	3240.98	5692.93
ENSG00000056736	IL17RB	5	6	9.045	5	11.019	25	30	10	25	32
ENSG00000056972	TRAF3IP2	48.001	36.644	60.736	30.872	116.303	154.123	181.218	139.891	123.265	296.966
ENSG00000056998	GYG2	396.001	357	687.314	410	445	693.063	824.652	662.017	808	1627.53
ENSG00000057019	DCBLD2	9138.34	9882.13	11940.1	5906.6	19968	29483.2	28531.7	16010.8	23007.8	42959
ENSG00000057149	SERPINB3	0	0	0	0	0	0	0	0	0	0
ENSG00000057252	SOAT1	1264.81	1341.55	2052.48	1128.95	2470.59	3706.9	4077.13	2808.02	3825.3	7158.86
ENSG00000057294	PKP2	644.068	708.999	914.117	551	1075.97	1373.12	1527	1145.36	1354.93	2504.84
ENSG00000057468	MSH4	0	1	2	0	1	6	2	0	2	0
ENSG00000057593	F7	1	0	1	0	1	4	7	0	0	3
ENSG00000057608	GDI2	3701.13	3644.94	4916.68	3250.1	3545.84	5796.7	6060.05	4739.91	5736.01	10725.7
ENSG00000057657	PRDM1	6	2	12	6	3	3	6	22	24	48
ENSG00000057663	ATG5	374.999	377	530	409	583.649	851.967	1023	753.175	941.031	1866.48
ENSG00000057704	TMCC3	59	70	74	47	284	331.056	392.799	249.216	418.019	720
ENSG00000057757	PITHD1	985	1016	1439.65	895	1227	1641.41	2120.46	1427	1798.24	3900.06
ENSG00000057935	MTA3	760.321	841.001	1155	725	1261.34	1699.04	1955.16	1539.99	1928.4	3834.56
ENSG00000058056	USP13	1128.45	1220.22	1493.47	759.607	1710.18	2508.7	2614.43	1549.53	2157.66	3984.72
ENSG00000058063	ATP11B	955.097	1040.83	1693.48	856.223	1813.68	2484.86	2428.62	1624.23	2122.44	3731.73
ENSG00000058085	LAMC2	26	29	18	18	93.021	92	172	72	137	197
ENSG00000058091	CDK14	490	490	973.36	500	919.006	1335	1388	890.7	1138	2145.8
ENSG00000058262	SEC61A1	7794.76	8253.12	12261.2	6680.31	16704.2	22094.7	27303	12231.2	15897.8	29663.2
ENSG00000058272	PPP1R12A	1944.37	2132.23	3293.8	1608.36	3428.95	4571.41	4366.12	3615.28	4750.95	8906.09
ENSG00000058335	RASGRF1	100.001	125	204	86	203.248	212.081	285.095	358.959	447.944	934.614
ENSG00000058404	CAMK2B	9	7	13	3	18	32	33.467	14	29	29
ENSG00000058453	CROCC	251.969	272.984	552.577	166.964	579.87	743.628	838.026	534.075	706.822	1381.98
ENSG00000058600	POLR3E	831.999	926.999	1125.74	560.994	1387.47	1774.47	1989.41	1256.84	1866.53	3678.09
ENSG00000058668	ATP2B4	798.997	830	1805.01	823.999	1600.56	2269.16	2141.61	2015.27	2661	4626.53
ENSG00000058673	ZC3H11A	1878.19	1770.14	3549.29	1618.91	3979.17	5449.87	5966.57	4468.53	5671.06	11460.3
ENSG00000058729	RIOK2	717.924	699.725	1000.01	606	1007.68	1441	1484	1170	1496.92	3034.23
ENSG00000058799	YIPF1	234	213.999	345.009	215	344.007	367.127	530.001	401.001	514	978.25
ENSG00000058804	NDC1	1544.82	1548	2430.2	1294.34	2549.99	3738.06	3766.36	3039.19	3658.77	7043.47
ENSG00000058866	DGKG	0	7	9	9	5	5	7	6	22	31.001
ENSG00000059122	FLYWCH1	983.001	1064	1264.99	694.011	1486.28	1798.84	2330.72	1307.38	1884.95	3666.17
ENSG00000059145	UNKL	356.194	352.615	541.784	204.51	329.95	333.854	461.579	505.884	675.221	1277.49
ENSG00000059377	TBXAS1	17	15.001	15.999	14	13	18	22.004	22	28.999	59
ENSG00000059378	PARP12	225	231	354.125	211	657.002	879	1218.4	1033.98	1418	2481.16
ENSG00000059573	ALDH18A1	2668	2874.01	3623	2307	3560	5266.04	5659.54	3840.6	5401.05	10349.7
ENSG00000059588	TARBP1	284	241.939	520.528	211.001	928.468	1238.06	1494.24	869.717	1142.24	2204.8
ENSG00000059691	GATB	591	640.226	694.325	493	649.653	851.534	1072.27	806.387	1073.41	2065.08
ENSG00000059728	MXD1	112	104	358	115	406.002	461.028	629	320	407.999	752
ENSG00000059758	CDK17	490.001	561.257	753.065	398	1176.01	1539.13	1580.99	1336.66	1585.74	3374.27
ENSG00000059769	DNAJC25	190.495	236.519	344.55	155.461	395.04	654.748	666.934	382.697	462.249	929.322
ENSG00000059804	SLC2A3	1056	1337	1265.54	744.185	2537.27	3689.8	4067.45	1709.13	2388.01	5370.94
ENSG00000059915	PSD	108.508	105	163.177	84.244	94.581	158.351	196.429	199.078	267.666	564.008
ENSG00000060069	CTDP1	453.001	433.999	705	325.999	443.018	653.137	744.143	616.985	786	1615.51
ENSG00000060138	YBX3	5041.08	5434.05	7691.74	4299.94	6348.65	8716.06	10039.2	6873.44	9261.35	19327.1
ENSG00000060140	STYK1	100	121	193	144	120	141.671	170.894	334.999	375	741.841
ENSG00000060237	WNK1	3363.17	3842.01	7517.68	2807	6397.4	8492.18	8437.55	6634.3	10103.9	17682.6
ENSG00000060303	RPS17P5	0	0	0	0	0	0	0	0	0	0
ENSG00000060339	CCAR1	1340.42	1341.05	3092.96	1523	2652.53	3519.34	3582.53	3712.64	4080.92	6952.41
ENSG00000060491	OGFR	2564.2	2401.71	4103.48	2116.87	2818.93	3357.84	4642.32	5188.55	6764.65	12803.7
ENSG00000060558	GNA15	5	4	9	4	6	8	14	9	15	40
ENSG00000060566	CREB3L3	1	1	2	3	2	6	3	2	2	8
ENSG00000060642	PIGV	138	151.999	178	88	280.991	365	539.001	256.004	290	653.999
ENSG00000060656	PTPRU	183	211.999	348	183.031	375	419.615	543.025	727	1071.69	1974.82
ENSG00000060688	SNRNP40	1642	1791	2023.23	1398	1812.17	2521.85	2973.56	2154.44	2684.93	5488.76
ENSG00000060709	RIMBP2	1	1	0	1	3	1	2	2	6	24
ENSG00000060718	COL11A1	2325.7	2530	6468.16	3094	4334.1	5792.76	6304	6108.24	7393.78	13839.6
ENSG00000060749	QSER1	1094.57	1099	2806.67	959.001	2098.97	2837.8	2596.15	2500.82	3314.38	5888.09
ENSG00000060762	MPC1	166	180	243	150	233.999	334.999	392.999	238	300	513.938
ENSG00000060971	ACAA1	531.946	525.834	721.999	442.926	639.651	801.473	1097.77	633.667	821.617	1633.89
ENSG00000060982	BCAT1	2428	2569.35	5266.85	2568.23	6090.01	8226.66	8427.53	4575.94	5772.97	10624.7
ENSG00000061273	HDAC7	2092.47	2027.08	3658.49	1646.98	2694.26	3328.78	4243.44	3331.15	4250.63	8556.98
ENSG00000061337	LZTS1	416	425.016	829.183	442.21	517.979	628.84	717.755	786.001	1056.11	1888.95
ENSG00000061455	PRDM6	1	1	3	1	3	1	6	3	5	6
ENSG00000061492	WNT8A	0	0	0	0	0	0	0	0	1	0
ENSG00000061656	SPAG4	146.001	144	191.998	132.001	340.638	432.498	632.422	389	516.075	873.074
ENSG00000061676	NCKAP1	4245.08	4463.79	6822.88	3478	8479.59	11208.6	12254.9	8657.67	11570.6	22965.5
ENSG00000061794	MRPS35	1252	1363	1697	1075.99	1740.35	2499.65	2638.12	2000.27	2431.44	4936.68
ENSG00000061918	GUCY1B1	46	36	47	31	36	57	45	66	71	138.001
ENSG00000061936	SFSWAP	1291.27	1326	2098	1120	2056.27	2827.56	2959.28	2226.46	3078.3	5615.62
ENSG00000061938	TNK2	536.037	639.982	1007.51	366.955	1142	1150.61	1671.54	892.948	1261.62	2583.63
ENSG00000061987	MON2	1091	1066	1847.3	847	2334.92	3053.83	3143.06	2283.13	3299.85	5645.52
ENSG00000062038	CDH3	106.715	103.441	119.383	71.712	116.173	171.81	199.57	323.039	484.897	981.607
ENSG00000062096	ARSF	0	0	0	0	0	1	1	0	0	1
ENSG00000062194	GPBP1	1715	1758.84	2948	1585	3117.62	4404.59	4901.92	4110.71	4961.33	9842.09
ENSG00000062282	DGAT2	116	134	129	99	120.73	127	226	274.78	433	873.524
ENSG00000062370	ZNF112	70	56	162.582	78	151	206.001	218	125	206	364
ENSG00000062485	CS	5031.73	5019.36	8680.59	4412.05	6718.25	9005.91	10955.9	7805.04	10513.7	21414.4
ENSG00000062524	LTK	8	9	26	6	14	23	22	46	54	94
ENSG00000062582	MRPS24	1449.9	1576.13	1898.97	1541.39	1281.04	1593.18	2258.95	1573.92	2151.57	4400.94
ENSG00000062598	ELMO2	1392	1453	2007.98	1102.03	2027.48	2603.3	3136.48	2469.53	3198.61	6307.31
ENSG00000062650	WAPL	1785.76	1782.06	3280.87	1665	2967.55	3884.42	4186.55	3546.85	4583.18	8526.82
ENSG00000062716	VMP1	2227.48	2367.53	4023.55	2135	6799.48	9110.7	10663.5	9250.27	11764.5	25704.3
ENSG00000062725	APPBP2	1135.16	1161	1688	901	1926.06	2841.69	2875.09	2199.25	2686.97	5323.76
ENSG00000062822	POLD1	2276.29	2396.72	3303.05	1831.71	2949.61	3872.17	4765.86	2559.78	3307.27	6836.19
ENSG00000063015	SEZ6	0	2	8	0	8	9	16	7	9	15
ENSG00000063046	EIF4B	13658.6	15812.6	15509.2	9248.79	19622.8	30879.4	30731.4	17246.8	24506.2	47611.6
ENSG00000063127	SLC6A16	3	3	9	8	9	14.001	27	32	26	42
ENSG00000063169	BICRA	239.644	294	759.129	227	571.415	569.005	810.018	522.001	613.195	1435.41
ENSG00000063176	SPHK2	405.541	492.823	657.638	319.753	634.034	748.388	1024.99	418.985	553.946	1124.77
ENSG00000063177	RPL18	13180	14086.7	16099.6	11503.6	17038.3	21956.8	31621.7	13193.7	16956.8	37324.9
ENSG00000063180	CA11	34	45	32	23	51	92	128	54	85	142
ENSG00000063241	ISOC2	793	919	863.001	681.001	1301.49	1374.86	2153.52	709	1023.64	2018.9
ENSG00000063244	U2AF2	5983	6167.22	9017.43	5441.03	6412.34	9002.91	10925	6992.04	9536.79	17299.3
ENSG00000063245	EPN1	3163.57	3157.92	4995.17	2515.91	3180.9	4110.26	5316.15	3003.76	3999.43	8304.21
ENSG00000063322	MED29	872.001	915.108	1232	746.989	1189.54	1613.45	1957.19	1140.41	1545.09	3103.11
ENSG00000063438	AHRR	258.065	226.598	597.286	273	512.398	560.805	791.575	666	841.478	1504.65
ENSG00000063515	GSC2	0	0	0	0	1	0	0	0	0	0
ENSG00000063587	ZNF275	317.311	298	610	222	461.812	565.422	610.027	612.162	822.566	1438.24
ENSG00000063601	MTMR1	1078.99	1098	1406	742.001	1611	2165.44	2213.67	1578.26	2266.01	4222.99
ENSG00000063660	GPC1	2173	2121	3558.05	2023.48	2421.58	2735.53	3925.09	2849.84	3732.78	7741.12
ENSG00000063761	ADCK1	67.001	53	66.995	40.999	94.999	136.999	196.999	72	129.069	285.465
ENSG00000063854	HAGH	1013.1	1245.41	1091.8	775.887	1539.37	1973.81	2851.01	993.967	1374.8	2966.3
ENSG00000063978	RNF4	1550.21	1461.02	2713	1544.64	2206.34	2989.24	3728.43	2506.08	3234.01	6166.79
ENSG00000064012	CASP8	213	222	300.999	156	300.588	408.027	482.566	612.231	786.354	1364.66
ENSG00000064042	LIMCH1	1385	1529.01	1736.24	991.973	2953.76	4414.59	4173.29	2012.86	2775.99	5461.26
ENSG00000064102	INTS13	1215	1308.9	1755	1176	1382.54	1965.84	2003.81	1721.04	2121.3	4258.86
ENSG00000064115	TM7SF3	1622.49	1676.86	2245.7	1390.73	2746.72	3659.41	4410.69	3750.92	4997.93	9533.95
ENSG00000064195	DLX3	14	7	20	12	14	23	39	39	54	59
ENSG00000064199	SPA17	162	148	237.655	172	207.052	296.876	318.899	193	243	476
ENSG00000064201	TSPAN32	0	3	4	1	10	8	9	4	12	18
ENSG00000064205	CCN5	3	4	16	6	8	10	9.001	14.999	9	38
ENSG00000064218	DMRT3	0	0	0	0	0	0	0	0	1	0
ENSG00000064225	ST3GAL6	79.001	94.001	169.999	95.656	181.566	238.938	357.009	199.004	242.89	604.181
ENSG00000064270	ATP2C2	8.211	3	5.287	10.999	20.322	19.18	33.223	12.562	23.106	24.733
ENSG00000064300	NGFR	30	51	119	50	162.095	215.998	229.031	378	596.422	1141.1
ENSG00000064309	CDON	41.917	45	51	19	74.862	125	120	63.999	79	192.001
ENSG00000064313	TAF2	1197.26	1237.67	2026.09	1034.49	2147.4	2953.26	2838.76	2350.62	3261.76	5743.53
ENSG00000064393	HIPK2	1140	1218.13	2991.77	1003	2168.06	2936.34	2841.96	2372.04	3522	6069.87
ENSG00000064419	TNPO3	2092.82	2246.92	3235.69	1748	2805.66	4053.19	4333.06	3033.47	4146.47	7982.01
ENSG00000064489	BORCS8-MEF2B	35.112	87.778	98.213	51.586	76.934	79.919	71.019	120.525	74.475	325.341
ENSG00000064490	RFXANK	540.872	577.354	656.785	466.59	796.946	1038.13	1421.39	533.298	701.691	1471.83
ENSG00000064545	TMEM161A	499.001	567	658.999	429.001	945.799	1134.61	1640.3	666.986	930	1844.07
ENSG00000064547	LPAR2	31.999	30	83	31	154	186	242	111.999	159.999	338.003
ENSG00000064601	CTSA	5766.23	6092.18	8506.63	4929.06	11828.4	14088.6	19452.3	12803.3	17693.7	35566.5
ENSG00000064607	SUGP2	1885.98	1859.02	3035.05	1404.2	3765.55	5011.85	5319.83	2902.13	3800.79	7397.55
ENSG00000064651	SLC12A2	592.864	592	1131.01	496.029	999.873	1401.32	1363.73	1114	1468.25	2424
ENSG00000064652	SNX24	761	744	901.114	521.001	1182.83	1589.38	1920.76	947.335	1268.52	2752.58
ENSG00000064655	EYA2	2	1	2	0	0	1	4	15	16	33
ENSG00000064666	CNN2	16564.2	17602.4	26545.8	15259	16028	22324.7	26371.3	17167	22085	45592.9
ENSG00000064687	ABCA7	247	264.997	666.957	177.001	1225.38	1296.97	1806.05	876.112	1135.91	2148.1
ENSG00000064692	SNCAIP	1	7	7	4	7	30	11	3	7	16
ENSG00000064703	DDX20	858	851.007	1180	708.717	1209.18	1576.1	1902.22	1317.81	1644.52	3124.39
ENSG00000064726	BTBD1	1778.11	1760	2492.97	1499.08	2802.65	3845.26	4098.51	3018.32	3683.58	7374.3
ENSG00000064763	FAR2	83.918	92.257	129.691	63.27	108.212	135.122	139.089	66.525	76.703	135.006
ENSG00000064787	BCAS1	4	2	4	3	14.779	14	8.018	12.024	12.815	20
ENSG00000064835	POU1F1	0	0	0	0	0	0	2	0	0	0
ENSG00000064886	CHI3L2	0	0	0	0	7	4	1	2	5	7
ENSG00000064932	SBNO2	2265	2303.55	3467.36	1591	2395.57	2936.97	3375.3	3425.83	4845.56	9092.99
ENSG00000064933	PMS1	472.053	515	648.168	367.999	1493.7	1948.46	2121.61	927.575	1192.77	2592.01
ENSG00000064961	HMG20B	2419.7	2623.1	3406.83	1916.49	3435.02	4581.58	5720.6	2258.53	2740.56	5680.35
ENSG00000064989	CALCRL	1	2	5	6	14	10.507	29.982	18	13	20.039
ENSG00000064995	TAF11	637	636	1096	698.014	1190.61	1558.35	1683.54	1229.66	1409.2	2909.29
ENSG00000064999	ANKS1A	722	739	1364	627	1161.47	1389.95	1505.98	1144	1840.51	3151.2
ENSG00000065000	AP3D1	7103.18	7947.87	10304.4	5293	11704.1	15169.7	17896.3	7916.9	11365	21912.5
ENSG00000065029	ZNF76	440.037	502	690.135	318	1208.8	1415.67	1936.88	860.012	1219.59	2453.55
ENSG00000065054	NHERF2	1704	1713.46	1755.99	1029	1591.08	2046.91	2779.93	1483.34	2012.11	4455.93
ENSG00000065057	NTHL1	334	402.999	319.679	238.999	359.994	434.646	666.999	346.999	517.982	1110.05
ENSG00000065060	BLTP3A	1105	1273.14	1878.07	887	3708.19	5052.85	5233.91	1734.26	2674.97	5059.7
ENSG00000065135	GNAI3	2323.63	2432.03	3401.67	2132	2640.24	3934.9	4294.72	3394.89	4065.84	7927.39
ENSG00000065150	IPO5	6250.3	6693.56	7942.2	4809.14	9656.98	14260.8	14131.5	8474.43	11005.2	21023.7
ENSG00000065154	OAT	1900.34	1960	2571.45	1621	2319.44	3330.54	3921.62	3591.08	4498.59	8840.9
ENSG00000065183	WDR3	1147.14	1115	1628	978.999	1556.41	2319.25	2193.34	1755.32	2445.02	4850.88
ENSG00000065243	PKN2	1174.32	1302	1946.55	1015	2020.72	2810.19	2665.98	2175.95	2932.22	5231.09
ENSG00000065268	WDR18	1862.19	2019	2132	1414	1907.51	2343.94	3120.7	1474	1848.01	4119.23
ENSG00000065308	TRAM2	6582.73	6691.6	9759.72	4397.94	11591.9	18072.4	17491	8343.65	12147.3	21855.5
ENSG00000065320	NTN1	144	128	185	95	246.776	346.376	352.008	503.011	792	1469.02
ENSG00000065325	GLP2R	12	5	16	13	13	10	35	38.999	53	82
ENSG00000065328	MCM10	993.035	970.148	1885.02	1099	1059	1543.13	1600.99	1491.36	1975.16	3649.61
ENSG00000065357	DGKA	808.834	829.002	1146.16	466.005	2223.42	2659.63	3478.86	1746.51	2448.2	4967.84
ENSG00000065361	ERBB3	1065	1146	1564.49	842	1790.46	2437.86	2881.59	1638.49	1952.92	4051.64
ENSG00000065371	ROPN1	0	0	0	0	0	4	3	1	2.271	3.193
ENSG00000065413	ANKRD44	111	122.038	235.883	96	216.984	282.255	297.669	185.999	200.76	344.82
ENSG00000065427	KARS1	4222.29	4484.76	5528.5	3766.39	4449.98	6901.44	7853.59	5591.15	7471.31	14170.4
ENSG00000065457	ADAT1	648.442	706.078	919.366	522.993	1022.22	1353.26	1497.74	1046.46	1474.96	2718.89
ENSG00000065485	PDIA5	344	340	455.001	271	945.973	1278.38	1600.55	627.455	831.278	1685.97
ENSG00000065491	TBC1D22B	592.844	581.314	853.7	529.576	936.108	1167.23	1420.27	884.874	1137.06	2402.64
ENSG00000065518	NDUFB4	1532	1558.95	2092.09	1468	1717.3	2204.81	2986.13	1802.27	2463.55	5242.44
ENSG00000065526	SPEN	1169	1116.01	2929.06	965.014	2025.47	2871.2	2700.48	2609.29	3616.61	6218.55
ENSG00000065534	MYLK	1891.85	1960.27	2508.06	1227.3	4208.37	5573.05	5842.61	3506.94	5120.66	9068.83
ENSG00000065548	ZC3H15	2415.93	2404.4	3798.07	2217	2869.53	4578.7	4888.77	3887.9	4975.31	9517.78
ENSG00000065559	MAP2K4	711.049	756.002	1098.91	625	849.843	1188.54	1362.71	1373.43	1718.81	3189.01
ENSG00000065600	PACC1	325.999	388.001	365	253	445.1	625	770.247	502	612.002	1246.92
ENSG00000065609	SNAP91	0	0	0	0	0	0	0	1	1	0
ENSG00000065613	SLK	1468.18	1483	2575.26	1244.16	2056.93	2961.09	2600.57	2673.36	3452.62	6195.88
ENSG00000065615	CYB5R4	215.999	230.884	371.027	191	307.189	444.993	444.163	382.269	423.021	917.851
ENSG00000065618	COL17A1	22	26	24	20	27	38	48	89.945	122	185
ENSG00000065621	GSTO2	28	43	40.001	33	81	81.999	148.001	57	73.999	145
ENSG00000065665	SEC61A2	140.001	130.001	241	133	277.121	382.164	450.035	379.532	430.136	937.097
ENSG00000065675	PRKCQ	14	12	25	9	15	31	47	27	59	126
ENSG00000065717	TLE2	96.36	102	103.999	50.001	264	317.253	467.93	122	182	435.999
ENSG00000065802	ASB1	1406.6	1567.04	2118.21	1075	3292.77	3898.92	4442.01	2254.35	3404.14	6165.47
ENSG00000065809	FAM107B	296.46	294.999	576.128	323	558.285	702	741.001	764.042	845	1869.83
ENSG00000065833	ME1	149.322	123	300	192	149.901	216	182	498.196	538.934	1054.2
ENSG00000065882	TBC1D1	1430	1439.74	1701.87	973.999	1345	2073.63	2163.02	1514.01	1914	3851.91
ENSG00000065883	CDK13	504.998	456.999	939.051	413.999	1056.69	1466.96	1602.53	938.776	1205.18	2124.73
ENSG00000065911	MTHFD2	4509.59	5485.09	6842.6	4534.71	12284.7	17263.2	19842.6	5642.63	7482.4	15421.9
ENSG00000065923	SLC9A7	415	448.098	451.062	216.001	1150.14	1385.53	1677.23	946.757	1403.16	2520.14
ENSG00000065970	FOXJ2	741.005	785.003	1177.24	495.999	1333.82	1685.61	1787.58	1178.33	1611	3138.52
ENSG00000065978	YBX1	27153	27955.9	35233.7	24303.3	25341.9	36078.7	41179.7	30443.4	38816.2	76338.3
ENSG00000065989	PDE4A	274.999	233.001	432	188	331.995	437.026	516	310	424	841.994
ENSG00000066027	PPP2R5A	580	607.915	784	509	1088.6	1299.53	1527.33	1078.16	1391	2496.47
ENSG00000066032	CTNNA2	0	2	2	1	0	0	3	3	8	8
ENSG00000066044	ELAVL1	2747.11	2761.07	4278.11	2408.57	3186.97	4500.94	5075.55	3205.42	4062.62	7983.4
ENSG00000066056	TIE1	275.701	306.997	368.598	201	287.01	279.907	450.806	286.783	486.378	934.085
ENSG00000066084	DIP2B	1104	1195	2060.27	941	1385.37	1875.1	1834.26	1893.8	2842.67	4945.96
ENSG00000066117	SMARCD1	1879.1	1967.29	3740.01	1861.98	2384.96	2752.07	3650.05	3476.44	4658.02	9041.76
ENSG00000066135	KDM4A	1278.38	1323.36	1938.17	1026	2324.86	3175.84	3539.24	1945.37	2549.5	4558.61
ENSG00000066136	NFYC	844.421	972.084	1485.06	870.467	979.73	1359.4	1657.41	1259.42	1628.62	3370.57
ENSG00000066185	ZMYND12	1	4	1	2	3	3	5	6	2	5
ENSG00000066230	SLC9A3	217.885	252.402	384.545	218.149	293.984	320.279	387.521	225.347	392.23	671.086
ENSG00000066248	NGEF	22	19	28	6	15	12	17	14	22	57.999
ENSG00000066279	ASPM	2021.02	2082	3676.98	1627	3873.38	5761.71	5042.99	4419.93	5435.78	9353.27
ENSG00000066294	CD84	0	0	2	1	0	4.992	1	5.016	2.236	8.845
ENSG00000066322	ELOVL1	1679.42	1733.99	2021.04	1362	1911.63	2439.13	3552.55	2475.41	3297.22	6340.68
ENSG00000066336	SPI1	1.602	0	1.438	2.534	6.777	2.448	1.677	0	2.59	3.664
ENSG00000066379	POLR1H	322.763	353.288	375.957	272	450.018	638.81	929.791	482.752	686.581	1313.06
ENSG00000066382	MPPED2	0	0	0	0	0	0	0	0	0	0
ENSG00000066405	CLDN18	1	1	4	0	10	12	6	4	7	8
ENSG00000066422	ZBTB11	811.164	783.249	1184.42	594.662	1651.46	2028.76	2047.07	1427.23	1820.48	3338.47
ENSG00000066427	ATXN3	385.998	426.006	627.999	336.001	670.945	915.463	960.597	715.141	998.608	2011.81
ENSG00000066455	GOLGA5	722	811	884	533	1425.32	1973.13	2251.94	1272.14	1655.15	3625.7
ENSG00000066468	FGFR2	4	0	2	3	4	3	6	3	3	4
ENSG00000066557	LRRC40	707.006	772.096	1032	600	1028.3	1524.08	1440.24	1444.96	1591.11	3131.49
ENSG00000066583	ISOC1	447.141	486	787.012	445	512.089	642.777	852.205	684.672	927.133	1759.85
ENSG00000066629	EML1	354	356	534	300	463.244	720.916	704	418.896	529.485	1016.51
ENSG00000066651	TRMT11	189	256.001	246	171	392.742	569	672	344.965	511.258	1055.57
ENSG00000066654	THUMPD1	707.068	753	1454.43	714.595	1278.45	1870.15	2047.14	1570.12	1960.14	3524.89
ENSG00000066697	MSANTD3	1093.95	1165.45	1459.24	888.099	1162.66	1739.18	2046.24	1147.08	1483	3211.98
ENSG00000066735	KIF26A	45	39	73	29	27	40	50	42	76	133
ENSG00000066739	ATG2B	729.295	722	1427.13	647	1530.22	1821.23	1919.38	1554.41	2118.02	3875.82
ENSG00000066777	ARFGEF1	1603	1673.7	2204	1127	2263.42	3386.67	3186.88	3524.65	4791.39	8567.32
ENSG00000066813	ACSM2B	0	0	0	1	0	1	1.973	0	4	1
ENSG00000066827	ZFAT	315	352.562	408	245	383.781	486.024	549	414.005	635.253	1173.18
ENSG00000066855	MTFR1	1156.49	1191	1392.04	970	1680.54	2297.65	2452.43	1579.92	2049.38	4119.75
ENSG00000066923	STAG3	4.179	6.078	29.208	12.486	26.065	33.439	48.883	56.954	68.212	121.168
ENSG00000066926	FECH	479.442	568.001	681	394	687.367	925.007	962.382	751	934	1872.45
ENSG00000066933	MYO9A	577	705.953	1090	424.358	1198.37	1799.18	1614.57	1152.99	1742.21	2922.91
ENSG00000067048	DDX3Y	0	0	0	0	0	0	0	0	0	0
ENSG00000067057	PFKP	7369.71	7812.37	7838.62	4910	7640.9	11082.9	13045.2	7391.2	9972	19611.1
ENSG00000067064	IDI1	917.832	977.862	1230.65	858.945	1771	2692.18	3085.93	1755.4	1980.15	3503.25
ENSG00000067066	SP100	1201.24	1330	1396	818	2378.96	3373.24	4173.58	3516.37	4721.04	9336.04
ENSG00000067082	KLF6	1969	2207.18	1994	1083	4053.62	6671.22	5854.89	2758.32	3921.67	7448.81
ENSG00000067113	PLPP1	151.678	142.955	272.495	203.285	302.026	378.504	507.763	366.675	403.167	866.456
ENSG00000067141	NEO1	1002.81	984.024	1784	863	1844.1	2334.35	2623.06	1400.15	2014.09	3538.59
ENSG00000067167	TRAM1	9374.73	9806.79	11474.9	7394.5	15390.5	24056.2	24745.1	14021.2	15398.5	30009.5
ENSG00000067177	PHKA1	76	60.532	105	60.999	88	111.68	115	312	429	844.113
ENSG00000067182	TNFRSF1A	2211.38	2202.15	2414.13	1531	2628.18	3557.64	4237.62	3240.95	4273.6	8454.69
ENSG00000067191	CACNB1	154	158	296.121	102	438.042	523.784	708.104	421	493.128	1131.6
ENSG00000067208	EVI5	431.032	430	749.978	358.395	730.019	1007.17	1010.24	850.14	1195.9	2291.48
ENSG00000067221	STOML1	193.999	205	219.346	159	242	289.001	523	232	320.921	617.018
ENSG00000067225	PKM	57795.6	59040.7	82442.5	56706.1	57631.6	83420.8	96146.6	96309	130296	247146
ENSG00000067248	DHX29	1141.06	1183	1747.1	973	1479.28	2111.45	2131.91	1825.02	2263.83	4006.66
ENSG00000067334	DNTTIP2	1632	1624.56	2646.05	1549.79	1956.04	2935.45	3197.8	2770	3406.62	6198.42
ENSG00000067365	METTL22	280	281.339	438.002	248.994	627.229	732.861	944.648	545.348	648.178	1368.81
ENSG00000067369	TP53BP1	1825.6	1990.93	3098.32	1560.94	3261.06	4433.48	4791.6	3533.68	5008.33	8937.42
ENSG00000067445	TRO	188	219	518	237	723.343	897.067	1172.93	763.007	1026.07	1986.15
ENSG00000067533	RRP15	1159.04	1222.14	1860.14	979	1622	2485.26	2540.55	1508.13	1961.41	3817.83
ENSG00000067560	RHOA	13194.6	13929.4	17758.4	11594.7	15464.2	22796.8	25732.4	12290.9	15394.7	31349.9
ENSG00000067596	DHX8	1488	1476	2311.01	1279	2058.45	2755.49	3084.17	2474.04	3464.62	6112.07
ENSG00000067601	PMS2P4	0	0	0	0	0	0	0	0	0	0
ENSG00000067606	PRKCZ	1356.4	1672.34	1423.98	851.587	1902.57	2450.23	2939.37	1286.97	1769.99	3581.98
ENSG00000067646	ZFY	0	0	0	0	0	0	0	0	0	0
ENSG00000067704	IARS2	2757.03	2736.46	3427.86	2028	3570.35	5269.95	5663.49	3810.64	4981.93	9626.72
ENSG00000067715	SYT1	32.001	18	48.001	36	61.001	73	76	209.999	243.018	469.001
ENSG00000067798	NAV3	819.029	897.665	1460.94	578.649	900.698	1227.2	1142.15	1123.39	1661.38	3530.97
ENSG00000067829	IDH3G	1272.34	1234.71	1638.89	949.378	1500.78	1900.68	2574.38	1524.75	2162.41	4284.66
ENSG00000067836	ROGDI	358.879	411	582.905	376.999	513.119	670.748	925.739	543	698.999	1461.93
ENSG00000067840	PDZD4	156	141	311.999	149	223	252	310.999	321.93	408.003	824.999
ENSG00000067842	ATP2B3	1	3	3	2	11	7	11	7	14.999	49.001
ENSG00000067900	ROCK1	1080.34	1089.81	2003.44	942.431	1666.26	2358.12	2210.9	1772.16	2361.63	4355.26
ENSG00000067955	CBFB	1432.55	1401	2460.07	1349	1866.08	2756.64	2770.38	2675.86	3218.01	6277.82
ENSG00000067992	PDK3	281	307	551.001	306.999	343.999	464	442.066	487.077	584.664	1061.69
ENSG00000068001	HYAL2	964.726	1041.7	979.91	754.999	963.305	1154	1696.73	821.092	1145	2299.66
ENSG00000068024	HDAC4	70.999	95.999	113	65.001	165	174.912	245.969	59	79.116	198.999
ENSG00000068028	RASSF1	663.709	673.719	1811.68	1153.03	851.754	1165.27	1433.62	869.488	1240.86	2214.95
ENSG00000068078	FGFR3	318	346.001	476	247	283.97	377	396	506.297	707.001	1238.85
ENSG00000068079	IFI35	447.999	431.001	487.856	311	1071.62	1165.19	2094.89	1635.53	2347.6	4593.82
ENSG00000068097	HEATR6	637.42	699.999	988.02	550	1177.53	1492.61	1892.82	1150.81	1610.4	3348.74
ENSG00000068120	COASY	1888.4	2021.13	2502.07	1508	2531.45	3129.53	4020.59	2678.96	3733.74	7210.57
ENSG00000068137	PLEKHH3	418.982	472.999	735.406	328.022	937.518	1069.69	1526.09	717.773	905.722	1708.84
ENSG00000068305	MEF2A	727	710.819	1690.29	916.713	1763.05	2349.3	2391.11	2185.98	2807.24	5255.31
ENSG00000068308	OTUD5	1800	1863.22	2695.18	1509.01	2590.29	3343.88	4101.19	2374.76	3366.88	6107.37
ENSG00000068323	TFE3	2436.44	2370	3336.84	1842	3056.49	3768.99	4653.08	2855.92	4175.2	8622.22
ENSG00000068354	TBC1D25	656.84	729.898	820.103	465.936	836.369	1139.31	1332.56	822.813	1126.51	2362.57
ENSG00000068366	ACSL4	5625.9	5808.24	7315.88	4108	7034.03	10322.8	9310.83	8073.42	10165.7	18814.4
ENSG00000068383	INPP5A	781.887	766.919	1052.42	553.977	612.867	873.271	945.831	906.672	1084.87	2077.06
ENSG00000068394	GPKOW	846	945	1032.93	699	995.371	1277.7	1675.37	1008.75	1412	3058.27
ENSG00000068400	GRIPAP1	863.003	1000.63	1755.3	790.991	2277.81	3006.61	3392.32	2012.75	2726.29	5275.92
ENSG00000068438	FTSJ1	1042.11	1111.81	1377.68	835	1615.12	2055.08	2901.81	1395.14	1856.85	3655.72
ENSG00000068489	PRR11	5561.49	5746.73	7921.99	3924.01	5995.71	8624.47	8041.52	6175.67	7429.41	13027.1
ENSG00000068615	REEP1	72	80.001	135	79.999	107	125.912	186	116.999	112	226.079
ENSG00000068650	ATP11A	575.999	533.999	1050.07	413	885.037	1231.19	1304.09	1154.32	1689.15	3010.77
ENSG00000068654	POLR1A	2142.82	2192.01	4111.04	1774.07	3055.2	4473.64	4367.06	3294.98	4773.91	8085.91
ENSG00000068697	LAPTM4A	4781.98	4878.15	8874.08	6032	9315.48	13276.6	16330.7	8817.78	11058.9	21431.2
ENSG00000068724	TTC7A	646.303	503.157	807.126	401.998	671.978	910.112	1055.01	798.012	1133.95	2033.54
ENSG00000068745	IP6K2	912.057	928.999	1477	783.999	1984.66	2526.31	3279.13	1516.02	1825.96	3660.54
ENSG00000068781	STON1-GTF2A1L	0	1.518	0	0	0	0	0	4.336	0	1
ENSG00000068784	SRBD1	497	547	703.001	411	831.114	1124.07	1188.37	649.423	811	1600.27
ENSG00000068796	KIF2A	1849.72	2030.86	3498.08	1758.47	2762.22	3817.84	4028.2	3254.11	3962.05	7693.02
ENSG00000068831	RASGRP2	52.001	66	110	69	135.001	183	265.999	103.001	114	236.001
ENSG00000068878	PSME4	2663.24	2672.95	4891.95	2315.01	3762.14	5388.7	5178.13	4287.98	5591.02	10555.3
ENSG00000068885	IFT80	496.9	521.408	922.518	461.825	1651.87	2190	2196.89	1244.08	1532.69	2922.36
ENSG00000068903	SIRT2	566.805	592.001	750.001	430.001	839.015	943.761	1359.19	698	959.029	1883.89
ENSG00000068912	ERLEC1	1191	1244.13	1535.48	1012.29	2059.8	2689.26	3128.85	2171.24	2539.71	5385.85
ENSG00000068971	PPP2R5B	564	593.001	712	424	794.284	909.001	1341.37	746.989	894.019	1828.63
ENSG00000068976	PYGM	2	6	33.004	16	14	15	21	20	46	79.999
ENSG00000068985	PAGE1	0	0	0	0	0	0	0	0	0	0
ENSG00000069011	PITX1	157	147.001	176	120	130.096	126.911	198.974	110.001	152	329.919
ENSG00000069018	TRPC7	0	0	1	0	0	2	0	0	0	0
ENSG00000069020	MAST4	13	16	32	17	82	89.992	100	56	85	160.152
ENSG00000069122	ADGRF5	30	22	42	20	30	49	68	39	64	115.016
ENSG00000069188	SDK2	5	5	0	4	7	4	21	13	13	39
ENSG00000069206	ADAM7	0	0	0	0	0	0	0	0	0	0
ENSG00000069248	NUP133	1333	1425.6	1797	1044	1829.88	2471.98	2617.55	2005.07	2521.6	4803.59
ENSG00000069275	NUCKS1	9410.37	10219.7	16368.9	8173.26	12319.2	19055.4	17719.8	12333.4	16125.3	30551.8
ENSG00000069329	VPS35	3127.95	3228.41	4119.53	2471	3968.38	5601.61	6087.09	4543.38	5889.02	11343.5
ENSG00000069345	DNAJA2	1803	1823.01	2436.39	1566	1708.11	2552.54	2784.21	2546	3320.01	5992.87
ENSG00000069399	BCL3	90	71	150.001	87.001	97.001	90.535	168	196	302.573	728
ENSG00000069424	KCNAB2	83	77.041	121.999	41.001	113.001	122.999	160.001	122.999	220.128	470.998
ENSG00000069431	ABCC9	47.645	53.179	65.81	35.76	85.594	94.061	154.888	105.899	174.398	308.017
ENSG00000069482	GAL	12	11	8	7	15	23	24	28	34.904	80
ENSG00000069493	CLEC2D	22.483	21.201	47.577	15.364	178.44	177.497	285.24	86.057	129.617	197.369
ENSG00000069509	FUNDC1	327	274	515.101	340.134	394.593	594.468	742.276	691.185	787.999	1733.36
ENSG00000069535	MAOB	0	0	2	0	0	0	0	0	0	4
ENSG00000069667	RORA	13.334	10	18	7	30.797	38.999	46.352	29	51.785	72
ENSG00000069696	DRD4	4	2	14	4	24	21	43	23	12	29
ENSG00000069702	TGFBR3	131	113	191	89	244.454	253	320	282	356	663.986
ENSG00000069764	PLA2G10	0	0	0	0	0	0	3	0	0	2
ENSG00000069812	HES2	3	4	4.757	5	13.01	11.577	35.226	16.403	26.557	48.261
ENSG00000069849	ATP1B3	2438.1	2446.05	3666.73	2359	4166.69	5632.92	7371.3	4236.94	5025.78	10093
ENSG00000069869	NEDD4	1438.62	1544.13	2584.94	1308.42	2624.64	3599.82	3684.46	3148.95	4080.79	7675.91
ENSG00000069943	PIGB	111.345	97.08	165.205	102.276	204.935	309.637	401.823	253.327	272.732	557.22
ENSG00000069956	MAPK6	1251	1290	2059	1104	2437.54	3205.54	3119.34	2593.07	3265.99	6601.27
ENSG00000069966	GNB5	882.986	903.001	1178.27	723.993	983.614	1344.89	1711.44	1287.91	1503.74	3060.55
ENSG00000069974	RAB27A	358.032	390.665	768.148	404.125	780.758	1055.13	1181.36	804.326	1086.73	2064.54
ENSG00000069998	HDHD5	1196	1223.55	1550.34	1007.32	1103.07	1517.47	1821.01	1882.86	2361.31	4645.81
ENSG00000070010	UFD1	1817.95	1762.35	2406.25	1796.95	2014.59	3056.64	3558.04	2882.82	3929.55	7137.95
ENSG00000070018	LRP6	873	809	1830	786.999	1643.61	2385.28	2073.16	1971.87	2825.65	4476.66
ENSG00000070019	GUCY2C	0	0	0	0	0	0	0	5	2	1
ENSG00000070031	SCT	0	1	2	2	0	3	5	0	3	2
ENSG00000070047	PHRF1	2145	2134.01	3634.54	1803	2309.65	3057.54	3503.42	3048.36	4226.27	7856.59
ENSG00000070061	ELP1	1138	1266	1763.74	963.001	2281.32	3302.59	3521.8	1911.93	2629.15	4946.44
ENSG00000070081	NUCB2	853.751	988.999	1336.01	733.002	2913.88	3718.94	4433.79	1660.15	2072.08	3894.18
ENSG00000070087	PFN2	4019.88	3999.54	5217.17	3515	5554.95	7239.96	8628.25	6035.03	8085.14	16147.9
ENSG00000070159	PTPN3	345	367	582.089	283.999	697.817	914.794	1129.29	670.051	877.008	1789.21
ENSG00000070182	SPTB	31.201	40.842	62.254	18.39	54.497	73.454	105.605	107.419	161.036	234.934
ENSG00000070190	DAPP1	0	1	7.125	0	1.007	9.078	5	3	6	4.017
ENSG00000070193	FGF10	0	0	1	0	0	0	0	0	0	0
ENSG00000070214	SLC44A1	846.378	919.988	1802.86	979	1477.12	2221.69	2232.74	2081.01	2658.46	4890.35
ENSG00000070269	TMEM260	201	209.095	267.018	158	524.214	678.143	768.95	378.217	532.001	962.001
ENSG00000070366	SMG6	973.723	984.249	1726.34	779.611	1470.19	1954.16	2286.25	1528.95	2255.73	4023.23
ENSG00000070367	EXOC5	2014	2060.11	3373.47	1706.28	2737.37	4006.81	3809.11	3074.84	3881.02	7192.74
ENSG00000070371	CLTCL1	205.001	252.001	352.001	179.982	1036.18	1213.26	1460.44	445.318	698.841	1286.36
ENSG00000070388	FGF22	17.015	24.001	36.913	15	47.898	46.916	64.631	37.619	67.141	91.964
ENSG00000070404	FSTL3	2687	2920.04	3266.7	1965	2856.95	3683.97	4287.57	2376.07	3291.33	6486.63
ENSG00000070413	DGCR2	1603.27	1529.05	2117.53	1297	1922.49	2558.81	3044	2191.24	2976.18	5245.07
ENSG00000070423	RNF126	2002.01	2014	2998.59	1682	2099.52	2651.72	3363.39	2116.71	2893.12	5656.44
ENSG00000070444	MNT	441	477	876.001	370.065	864.684	1035.62	1246.39	649.069	1049.19	2041.67
ENSG00000070476	ZXDC	414	452	675.999	291	1009.65	1018.05	1342.05	704.001	945	1831.86
ENSG00000070495	JMJD6	1631	1545	2304.68	1507	1394.74	1985.43	2414	2433.07	2976.81	6153.67
ENSG00000070501	POLB	480	518.605	583.048	375.001	638.163	755.999	1104.06	841.919	1046.03	2078.58
ENSG00000070526	ST6GALNAC1	0	1	0	0	0	0	0	4	2	13
ENSG00000070540	WIPI1	530.572	619.681	636.71	404.707	1326.73	1703.87	2303.89	686.234	972.133	2043.21
ENSG00000070601	FRMPD1	12.746	11.942	19.543	5.048	33.794	56.019	55.029	40.88	57.136	95.504
ENSG00000070610	GBA2	618.571	669.999	1290.59	561.001	1697.04	2243.1	2774.93	1906.77	2606.12	5060.59
ENSG00000070614	NDST1	4803	4821.01	11588.5	5447.23	4729.31	6686.05	7107.46	7684.14	9885.53	17345.9
ENSG00000070669	ASNS	670.938	1169.81	1137.55	820.28	6739.5	8609.86	12069.1	1297.36	1572.1	4086.72
ENSG00000070718	AP3M2	753.931	731.001	1036.67	586.999	1757.9	2194.83	2645.47	1499	2025.7	4020.49
ENSG00000070729	CNGB1	1	4	4	1	5	5	4.582	9	22	32
ENSG00000070731	ST6GALNAC2	2	7.711	2	6.176	9.865	30.811	34.425	3	6.534	26.434
ENSG00000070748	CHAT	0	1	3	3	2	7	12	7	13	25
ENSG00000070756	PABPC1	39655	42326.5	60040.8	32083.8	47749.2	65587.6	71291.6	41583.4	52211.6	110770
ENSG00000070759	TESK2	71	68	86	64	83.632	99	177.901	96.017	118.006	278.089
ENSG00000070761	CFAP20	1087.68	1092	1707.57	1166.75	1121	1534.64	1855.53	1555.45	1909	3760.23
ENSG00000070770	CSNK2A2	1681.99	1915.04	2953.36	1500.1	2374.1	3272.67	3236.65	2818.39	3574.55	6548.13
ENSG00000070778	PTPN21	583.999	529	879	454.001	853.052	1139.96	1187.03	643.401	898.999	1795.08
ENSG00000070785	EIF2B3	923	1046	1014.52	751.568	1088.51	1594.62	1744.5	986.759	1341	2556.5
ENSG00000070808	CAMK2A	2	3	4	1	10.001	12	16	6	24.999	50.004
ENSG00000070814	TCOF1	5318.29	5356.51	8570.59	4376	7180.32	9509.72	10536.9	8756.47	12577.5	22646.4
ENSG00000070831	CDC42	3963.97	3934.9	5276.43	4199.34	2635.78	4894.08	4458.72	3836.45	6019.84	9286.82
ENSG00000070882	OSBPL3	310	373	426	238.022	868.493	1045.04	1168.04	801.999	1157.35	2239.3
ENSG00000070886	EPHA8	0	0	1	1	0	1	1	2	5	2
ENSG00000070915	SLC12A3	0	1	1	0	1	4	9	1	3	8
ENSG00000070950	RAD18	1375.12	1366	1902.06	997.999	1676.38	2647.81	2512.8	2001.34	2640.93	5133.15
ENSG00000070961	ATP2B1	1360.75	1445	2435	1164	5411.96	7177.57	7550.06	3251.98	4620.36	8131.93
ENSG00000070985	TRPM5	0	0	2	0	0	0	4	1	2	1
ENSG00000071051	NCK2	927.797	987	1360.94	761.941	785.37	1019.42	1152.94	1171.49	1654.96	3414.97
ENSG00000071054	MAP4K4	4732.61	4952.5	6698.54	3142	5895.86	8312.23	8715.57	6430.74	9929.18	18164.5
ENSG00000071073	MGAT4A	25.214	33.824	66.441	21.121	60.274	69.096	76.148	113.01	167.226	338.461
ENSG00000071082	RPL31	12501.1	12717.2	15775.2	11434	17683.8	24868.4	34542.1	19315	26929.5	57260.2
ENSG00000071127	WDR1	21202	22019.8	26152.8	16535.3	19680.4	29093.2	32629.8	20143.1	27708.4	54473.8
ENSG00000071189	SNX13	431.001	479	687.001	352	821.295	1113.15	1187.98	805.518	1065	2073.25
ENSG00000071203	MS4A12	3	2	8	6	3	10	3	0	1	1
ENSG00000071205	ARHGAP10	740.007	813.999	988.08	577	729.533	1044.92	1096.01	853.042	1192.99	2369.24
ENSG00000071242	RPS6KA2	524	610.649	471.001	307	1533.88	2173.39	2442.72	431.911	763.999	1437.35
ENSG00000071243	ING3	219.999	227.999	441.999	251.999	472.038	719.667	710.106	461.692	588	1060.01
ENSG00000071246	VASH1	121.867	107.482	189.428	105.25	140.335	180.125	219.193	155.831	211.459	410.321
ENSG00000071282	LMCD1	994	1238	994.536	773	1569.11	2392.97	2591.23	1179.96	1559.9	3153.7
ENSG00000071462	BUD23	1781.05	1874.95	1909.87	1340.83	2026.23	3100.01	3644.4	2225.11	2950.58	5886.4
ENSG00000071537	SEL1L	2976.73	3369.54	4807.54	2513	12113.3	15867.8	16979.9	5816.67	7288.98	13263.8
ENSG00000071539	TRIP13	2505.18	2724.03	3129.9	2017	3210.43	4511.21	4817.16	3370.84	4487.87	9218.51
ENSG00000071553	ATP6AP1	2870	3126.17	4350.47	2459.01	4524.06	5874.36	7834.91	4671.15	6555.17	12682.6
ENSG00000071564	TCF3	3446.83	3804.38	4767.97	2518.78	4113.97	5244.98	6668.41	3337.02	4748.94	9841.11
ENSG00000071575	TRIB2	162	125	261	108	182	216.039	256	345	415.899	684.971
ENSG00000071626	DAZAP1	4585.81	4700.54	7399.25	4017.47	7091.74	9350.8	10835.8	6041.51	8387.94	16260.4
ENSG00000071655	MBD3	4568.53	4788.01	7379.65	4059.71	4746.13	6639.65	8539.83	4838.64	6417.18	12569.7
ENSG00000071677	PRLH	0	0	0	0	0	0	0	0	0	0
ENSG00000071794	HLTF	2340.31	2409.42	3859.75	1951.09	3750.43	5229.36	5055.42	4155.36	5094.58	9692.57
ENSG00000071859	FAM50A	3077.03	3280.68	3867.8	2290.96	5156.51	7264.14	9315.24	4553.69	6664.19	13228
ENSG00000071889	FAM3A	908.998	940.974	1048.39	667.001	944.552	1388.18	1667.34	1077.65	1493.17	3310.91
ENSG00000071894	CPSF1	2858.35	3169.72	4608.43	2132	5040.46	6379.83	7959.88	4821.47	6647.04	12903.1
ENSG00000071909	MYO3B	0	0	0	0	3	0	1.998	1	5	9
ENSG00000071967	CYBRD1	2005.89	2043.19	2508.84	1370	4084.4	5184.06	6188.52	3727.06	4864.44	9648.62
ENSG00000071991	CDH19	0	0	0	0	1	0	0	0	2	2
ENSG00000071994	PDCD2	577	645.685	798.998	512.999	991.021	1348.08	1683.4	1039.26	1323.43	2825.86
ENSG00000072041	SLC6A15	32	43	44	16.999	141.073	173.999	212	52.908	47	130.049
ENSG00000072042	RDH11	2157.19	2158.09	3239.52	2025.91	4241.76	5894.08	6977.56	4794.44	5634.85	9995.18
ENSG00000072062	PRKACA	1985.72	1857.6	3245.59	1634	2345.57	3282.76	4076.11	2071.21	2804.04	5506.54
ENSG00000072071	ADGRL1	667.858	589.557	1126.57	490.941	789.657	952.119	1105.96	820.051	1204.11	2110.22
ENSG00000072080	SPP2	0	0	0	0	0	0	0	0	0	2.975
ENSG00000072110	ACTN1	37355.3	37577.6	53255.1	30741.1	34756.2	48487.3	54371.3	35648.4	47955.7	94465.7
ENSG00000072121	ZFYVE26	864.003	887.996	1121	507	1386.01	1727.46	1931.22	1324.69	2219.09	4328.67
ENSG00000072133	RPS6KA6	198	229.001	291	173.001	348.037	478.504	523.213	398	547.029	960.275
ENSG00000072134	EPN2	1199.02	1264.95	1560.58	896.213	1475.77	1889.3	2346.34	1706.2	2419.85	4853.13
ENSG00000072135	PTPN18	592.001	575.999	885.012	474.042	802.473	983.314	1254.93	765.14	1118.19	2159.78
ENSG00000072163	LIMS2	977.498	1060	1674.13	804.999	1005.18	1155.4	1690.22	733.792	828.001	2004.95
ENSG00000072182	ASIC4	0	1	7	0	6	5	7	9	19	28
ENSG00000072195	SPEG	1078.94	1077.01	1991.68	659.383	2542.16	3013.59	3564.33	2323.01	3213.96	6188.1
ENSG00000072201	LNX1	1	1	3.15	1.11	8.938	3.809	0	3.197	4.602	5.079
ENSG00000072210	ALDH3A2	557.658	567.994	1177.99	726.994	766.341	1101.36	1300	1328.36	1654.17	3150.49
ENSG00000072274	TFRC	6256.65	6253.64	9134.3	5310.08	10771.9	15031.3	15474.1	12801.1	16882.4	29973
ENSG00000072310	SREBF1	1945.45	2020.93	3311.95	1789	5091.26	5999.95	7707.47	3924.75	5213.67	9856.74
ENSG00000072315	TRPC5	0	0	0	0	0	4	0	2	0	2
ENSG00000072364	AFF4	3021.07	3199.17	6466.54	2511.02	6161.96	7745.38	7033.55	7184.82	10118.8	17862.9
ENSG00000072401	UBE2D1	318	293	504.999	276	509	614.121	857.838	761.005	772.999	1740.11
ENSG00000072415	PALS1	2476.22	2282.09	3567.43	1868	2532.74	3548.44	3541.01	3276.15	4082.62	7170.97
ENSG00000072422	RHOBTB1	277.999	282	529.031	266	308	413	501.032	567.183	780.982	1367.27
ENSG00000072501	SMC1A	3899.93	4143.68	6828.03	3301	6633.84	8934.1	9039.97	6647.57	9162.68	16257
ENSG00000072506	HSD17B10	1910.46	2073	2595.58	1976	2045.89	3234.4	4026.27	2680.35	3786.82	7478.59
ENSG00000072518	MARK2	1269.8	1313	2285.03	1054	1381.21	1815.29	1963.07	1618.27	1976.03	4090.07
ENSG00000072571	HMMR	2213	2207.05	2211.28	1486.6	2094.99	3129.05	3028.34	3072.36	3440.38	6123.61
ENSG00000072609	CHFR	246.005	256.042	489.062	230.584	555.454	735.799	874.33	694.646	935.308	1750.91
ENSG00000072657	TRHDE	36.334	36.285	41.932	14.617	54.999	93.06	120.994	294.03	465.704	735.205
ENSG00000072682	P4HA2	1715.08	1776.08	2152.1	1418.71	3153.83	4038.52	5388.59	3933.92	5081.72	9809.99
ENSG00000072694	FCGR2B	0	0	0	0	0	0	0	3	0	0
ENSG00000072736	NFATC3	564.896	599.986	1240.92	583.994	1023.4	1275.52	1278.55	1174.91	1726.58	2855.19
ENSG00000072756	TRNT1	644.429	662.275	1393.81	578.003	1918.27	2787.64	2911.08	1861.14	2344.05	4328.05
ENSG00000072778	ACADVL	3320.02	3427.21	6109.2	2888.91	6647.49	8685.31	11170.6	7459.95	9862.69	19804.8
ENSG00000072786	STK10	1613	1713	2650.6	1381	2020.59	2856.91	3248.38	2875.84	3948.01	7467.55
ENSG00000072803	FBXW11	2327	2429	3835.45	1864.91	3416	4807.42	4942.35	3893.14	5377.56	10284.1
ENSG00000072818	ACAP1	29.999	23	47	20	64.001	82.993	132.471	54.732	67	160
ENSG00000072832	CRMP1	72.004	66	148	64.997	204.09	265	371.023	252	361.139	815.06
ENSG00000072840	EVC	264.999	244.04	436	216.003	484.54	665.464	712.937	500.009	855	1499.1
ENSG00000072849	DERL2	1024.18	1016	1560.38	905.001	2469.96	2974.29	4047.91	1794.87	2037.61	4346.32
ENSG00000072858	SIDT1	0	1	0	0	3	6	2	0	7.001	7
ENSG00000072864	NDE1	966.968	1022.56	1250.75	689.634	1197.49	1705.59	1758.87	1103.98	1473.11	2707.22
ENSG00000072952	IRAG1	2	0	5	1	5	6	7	10	4	14
ENSG00000072954	TMEM38A	61	77.002	121.033	77	99	148.881	177	96.023	162	278
ENSG00000072958	AP1M1	1797.62	1868.61	2814.53	1612.51	2172.96	2563.48	3215.93	1953.16	2772.45	5505.11
ENSG00000073008	PVR	4095.98	4524.02	7397.54	4052.55	7761.29	10786.1	12524.5	4733.48	6382.65	12944
ENSG00000073050	XRCC1	729	899.891	932.164	541.001	1002.2	1397.19	1911.8	665.746	1044.49	2096.74
ENSG00000073060	SCARB1	874.2	910.999	1540	775.023	1199.23	1563.14	1964.89	1742.41	2281.38	4581.42
ENSG00000073067	CYP2W1	0	0	1	0	2	0	2	1	0	2
ENSG00000073111	MCM2	6690.88	6933.18	9078.42	5981.02	7622.58	10100.9	12713.2	6871.1	9290.32	18802.8
ENSG00000073146	MOV10L1	0	0	5	1	36	55	50	16	29.507	85
ENSG00000073150	PANX2	54	79	82	38	81	107	119	171.052	206	463.905
ENSG00000073169	SELENOO	531.447	583.278	972.606	435.86	885.626	981.799	1479.93	992.048	1234.43	2713.97
ENSG00000073282	TP63	0	0	1	1	0	1	0	1	0	0
ENSG00000073331	ALPK1	45	70	99.001	52	76	77.335	64.999	56	96	192
ENSG00000073350	LLGL2	661	750.001	1000.93	584	812.321	963.525	1408.24	1260.18	1661.02	3502.66
ENSG00000073417	PDE8A	503	527.045	757.14	396.001	1260.95	1690.87	1975.67	1266.95	1686.18	3319
ENSG00000073464	CLCN4	491	536.001	778	356	612.019	891	933	751.052	1042	1712.17
ENSG00000073536	NLE1	1278.65	1344.89	1469.67	1001.04	1466.48	2020.27	2685.8	1781.07	2369.28	4556.92
ENSG00000073578	SDHA	4009.33	4178.75	5367.98	3457.83	5084.75	7824.52	8802.4	6058.86	8168.21	16348.8
ENSG00000073584	SMARCE1	2634.78	2620.34	4046.96	2394.86	3340.93	4692.48	4781.48	3563.26	4690.92	8734.08
ENSG00000073598	FNDC8	0	1.585	4.401	0	3.182	0	4.341	4.407	0	6.672
ENSG00000073605	GSDMB	39.971	45.009	207	36	403.016	475.312	701.674	310	431.262	836.997
ENSG00000073614	KDM5A	1222.88	1377.68	2443.22	1191.19	1825.29	2598.44	2446.83	2319.51	3469.55	5616.69
ENSG00000073670	ADAM11	150.001	184	315	128	331	384	474	275.999	389	744.56
ENSG00000073711	PPP2R3A	439.96	491.001	656.924	305	749.997	1001.02	937.05	609	706	1452.98
ENSG00000073712	FERMT2	4260.19	4484.47	6663.89	3908.37	6620.69	9342.23	10044	5178.67	6395.4	13210.1
ENSG00000073734	ABCB11	7.532	5.762	21.389	4.36	47.354	45.978	71.553	46.093	55.832	125.643
ENSG00000073737	DHRS9	0	0	1	0	0	0	0	0	0	0
ENSG00000073754	CD5L	0	0	0	1	0	3	0	3	1	1
ENSG00000073756	PTGS2	4	8	30	14	14	22	30	46.041	47.446	107
ENSG00000073792	IGF2BP2	4508.27	4875.1	6353.97	3292	6331.02	8734.42	9173.24	4303.78	6062.61	11980.3
ENSG00000073803	MAP3K13	398.343	426.858	682.71	396.163	600.007	824.639	882.811	590.307	683.17	1380.97
ENSG00000073849	ST6GAL1	47	53	64	30	156.997	147.005	239.202	71	94.999	195.312
ENSG00000073861	TBX21	0	1	2	0	0	4.001	2	1	10	7
ENSG00000073905	VDAC1P1	0	0	4.365	0	0	1	0	2.056	1.371	2.021
ENSG00000073910	FRY	10	12	11	10	11	11	19	26	44	92.999
ENSG00000073921	PICALM	5269.18	5269.82	7503.9	3937.99	7577.48	10954.5	11077.6	8281.21	10388.1	21685
ENSG00000073969	NSF	2430	2450	3780.78	1977	3202.32	4256.39	4851.43	3715.26	4938.71	8826.87
ENSG00000074047	GLI2	522.999	558	1132	383	714.07	915.256	1018.21	758.036	1026.4	1941.86
ENSG00000074054	CLASP1	1297	1379.98	2421.14	1075.95	2355.88	3103.93	3261.53	2446.18	3234.91	5969.82
ENSG00000074071	MRPS34	1581.33	1754.97	1914.35	1388.47	1621.04	2064.16	2923.64	1629.36	2247.94	4574.78
ENSG00000074181	NOTCH3	853.017	913.064	1704	681.999	1118.01	1397.18	1783	1520.14	2203	3996.11
ENSG00000074201	CLNS1A	2289.69	2361.17	2848	1823.05	3285.75	4602.34	5613.41	3535.74	4660.72	9481.53
ENSG00000074211	PPP2R2C	7	5	8	2	6	10	8	16	20	38
ENSG00000074219	TEAD2	313	352	450.999	302.001	416.147	547	605.999	373.001	533	960.923
ENSG00000074266	EED	700.423	723.954	1108.82	714.089	1044.13	1520.98	1958.9	1682.75	2005.69	4124.68
ENSG00000074276	CDHR2	1	0	6.015	2	4	6.001	1	8.003	2.002	7.004
ENSG00000074317	SNCB	20	30	48	27	13	33.999	21	42	46	136.999
ENSG00000074319	TSG101	1375.27	1443.98	1616.69	1096	2083.97	2725.53	3271.95	1993.13	2480.92	5327.27
ENSG00000074356	NCBP3	1838.92	1855.15	2913.89	1359.24	3206.05	4296.06	4361.5	3596.41	4515.35	8224.67
ENSG00000074370	ATP2A3	355.001	372.999	529.001	354	454.144	581.394	712.186	513	734	1364
ENSG00000074410	CA12	58	69	92	52	123.001	189	221	365	475.221	1002.53
ENSG00000074416	MGLL	861.345	926.336	773.349	431.172	1453.25	2109.11	2401.23	1099.72	1708.18	3445.62
ENSG00000074527	NTN4	516.069	615	1054.8	687	1472.32	2141.68	2381.42	1379.99	1833.51	3377.3
ENSG00000074582	BCS1L	822.013	877.512	1139.78	688	1141.87	1718.4	2110.16	1359.06	1743.8	3382.92
ENSG00000074590	NUAK1	800.572	728	1591.26	759	741.002	1026.83	1123	1197	1643.68	3036.75
ENSG00000074603	DPP8	885.001	898.088	1408	662.999	1497.78	2133.36	2033.17	1676.9	2154.85	3823.38
ENSG00000074621	SLC24A1	166.999	211	284.689	140	431.423	544.31	554.31	361.182	549.862	958.612
ENSG00000074657	ZNF532	335.999	364	676.991	344.023	681.61	818.179	880.303	814.545	1118.52	2166.85
ENSG00000074660	SCARF1	25	22	42	12	62.003	54.001	98.003	75	90.08	167
ENSG00000074695	LMAN1	3028	3132.63	4364.93	2248	5318.47	7950.2	7917.62	5693.88	7001.67	13544.1
ENSG00000074696	HACD3	3149.95	3366	4857.31	3113	4497.06	6701.4	7601.83	6572.78	8395.59	15620.6
ENSG00000074706	IPCEF1	0	0	0	0	0	1	0	1	0	3
ENSG00000074755	ZZEF1	1166.02	1290.08	2313.47	952.468	1844.35	2464.01	2508.96	2135.83	3105.57	5718.32
ENSG00000074771	NOX3	0	0	0	0	0	0	0	0	0	0
ENSG00000074800	ENO1	74133.1	75229.3	82876.2	59663.5	64033.3	96322.7	111272	78129.7	106894	197070
ENSG00000074803	SLC12A1	0	1	0	0	0	0	0	0	1	3
ENSG00000074842	MYDGF	3577.88	3996.02	4013.22	3088	4673.09	6759.1	9234.59	3076.3	4339.03	8308.83
ENSG00000074855	ANO8	169	173	281	124	310.007	442.206	501	242	368	701.002
ENSG00000074935	TUBE1	163.101	199.001	199.998	115	684.054	850.012	965.09	265	417.999	921.48
ENSG00000074964	ARHGEF10L	150	139.999	235	152.001	209.993	234.017	244.007	264	357.326	768.001
ENSG00000074966	TXK	11	18	35.818	26	23.001	31	22	71	94	147.001
ENSG00000075035	WSCD2	1	0	0	0	0	1	0	3	1	2
ENSG00000075043	KCNQ2	4	6	4	5	4	8	10	11.001	14	16
ENSG00000075073	TACR2	0	1	3	0	0	3	1	3	1	2
ENSG00000075089	ACTR6	551.115	477	734	411	690	1114.75	1095.9	900.434	1081.19	2154.98
ENSG00000075131	TIPIN	583	572.801	869.999	560	904.797	1369.07	1477.62	1095.08	1303.13	2485.49
ENSG00000075142	SRI	1545.18	1656	1665.4	1282	1941.09	2729.43	3147.81	2057.53	2811.12	5561.99
ENSG00000075151	EIF4G3	1744.89	1865.42	3092.62	1323	3670.65	5235.6	5304.12	3167.55	4636.02	8772.99
ENSG00000075188	NUP37	963	990.001	1175.03	784.001	1235.88	1725.74	1964.1	1591.24	1886.24	3952.04
ENSG00000075213	SEMA3A	12	9	15	5	20	51	44	162	263.05	509
ENSG00000075218	GTSE1	2541.95	2495.28	3271.82	1953.42	2431.55	3343	3655.94	3080.07	3860.34	6589.72
ENSG00000075223	SEMA3C	1504.19	1436.48	1558.14	809.126	2794.07	4602.99	4102.45	3250.69	4405.23	8444.97
ENSG00000075234	TTC38	493.013	448.001	663.322	395	602.49	879.302	1017.04	772.823	980.206	1898.46
ENSG00000075239	ACAT1	1499.09	1658.6	1919	1240.04	2076.37	3308.38	3666.91	1664.26	2216.89	4738.64
ENSG00000075240	GRAMD4	319.001	308	302	159	410.569	571.062	731.602	477.089	701.157	1416.03
ENSG00000075275	CELSR1	1141	1397	1611	755.999	2557	3233.21	3556.9	1922.21	2859.18	5512.57
ENSG00000075290	WNT8B	2	0	0	1	3	0	1	4	4	13
ENSG00000075292	ZNF638	1202.01	1274	2190.44	1069.72	3085.89	4278.54	4477.26	2897.68	3538.95	6479.96
ENSG00000075303	SLC25A40	333	386.886	435.034	246	836.494	1145.05	1113.04	723.272	878.753	1833.64
ENSG00000075336	TIMM21	585.313	554.001	868.278	557.331	545.457	925.001	1045.42	821.238	913.001	1787
ENSG00000075340	ADD2	1	8	15	7	27.971	35.327	59.001	24.963	41.002	78.002
ENSG00000075388	FGF4	1	1	3	4	0	1	0	10	11	17
ENSG00000075391	RASAL2	908.054	1011	2083.81	896.388	1870.45	2527.25	2407.8	1973.2	2733.25	5041.63
ENSG00000075399	VPS9D1	244	257.081	389.473	197.982	551.973	629.016	840.286	423.893	647.001	1231.65
ENSG00000075407	ZNF37A	686.234	666.43	1795.36	714.015	1544.43	2307.93	2259.11	2127.37	2803.69	4928.99
ENSG00000075413	MARK3	1759.89	1870.6	2940.2	1486.94	3332.32	4692.29	5229.06	3109.99	4023.94	7777.04
ENSG00000075415	SLC25A3	12835.8	13714.6	17161.4	10547	16276.2	21882.8	27535.8	15644.2	20477.9	42082.7
ENSG00000075420	FNDC3B	2173	2290.99	4174.49	2036.12	4179.19	5319.38	5326.56	3203.4	4534.74	7893.49
ENSG00000075426	FOSL2	2535.24	2630.06	5008.97	2332	3649.31	5181.01	5245.93	4295.76	6609.61	12165.5
ENSG00000075429	CACNG5	6.001	6	19.754	13.831	17.78	16.74	12.982	30.082	41.382	80.234
ENSG00000075461	CACNG4	1	0	0	1	0	0	0	0	1	2
ENSG00000075539	FRYL	1013	1095	2316.21	888.993	2126.18	2892.22	2807.87	2468	3247.21	5665.39
ENSG00000075568	TMEM131	907	926	1509	711.248	1905.29	2680.88	2856.72	2102.28	3021.39	6012.72
ENSG00000075618	FSCN1	3273.02	3296.07	4628.4	2660	1878.74	2572.83	2816.22	3549.39	4398.37	8619.32
ENSG00000075624	ACTB	123053	130253	169364	97090.2	89836.3	127665	150565	97166.4	124176	277389
ENSG00000075643	MOCOS	237	364.753	237.994	156	1900.8	2302.08	3038.82	424.888	588.986	1410.34
ENSG00000075651	PLD1	150	149	208	113.006	260.021	323.04	386.184	256	381.999	682.251
ENSG00000075673	ATP12A	0	2	0	1	1	1	3	0	0	3
ENSG00000075702	WDR62	990.996	1018.14	1632.32	713.019	1810.76	2108.43	2721.9	1337.26	1734.27	3534.4
ENSG00000075711	DLG1	2004.46	2157.34	3064.63	1588.88	4811.37	6894.54	6943.01	3270.19	4231.62	7774.6
ENSG00000075785	RAB7A	6822.25	7220.99	9586.63	5957.31	6630.92	9131.37	10543.3	6991.59	9345.11	19288.8
ENSG00000075790	BCAP29	735.04	807.029	1005.44	692.525	1190.48	1827	1806.77	1483.7	1758.57	3100.7
ENSG00000075826	SEC31B	24.055	19	91.62	16.625	245.449	266.959	313.381	221.944	318.515	577.309
ENSG00000075856	SART3	2017.99	2048.48	3120.6	1740.39	2963.03	4527.3	4753.42	3430.14	4859.36	8731.3
ENSG00000075884	ARHGAP15	0	0	0	1	0	0	0	0	0	3
ENSG00000075886	TUBA3D	1	0	4	1	1	4	5	2	2	6
ENSG00000075891	PAX2	1	2	1	1	5	4	11	3	7	29
ENSG00000075914	EXOSC7	766	828.009	839.112	621.006	1105.87	1652.13	1811.91	861.021	1144.79	2295.3
ENSG00000075945	KIFAP3	276	293.999	391	237	487.466	621.235	741.104	387.023	509	1121.55
ENSG00000075975	MKRN2	915.441	1013.38	1180.33	767.217	1274.78	1763.05	2063.71	1242.79	1703.44	3291.61
ENSG00000076003	MCM6	3089	2918.21	3986	2644	3774.41	5478.57	6055.79	4071.83	5215.12	10313.7
ENSG00000076043	REXO2	1975.09	2108.84	2804.96	1964.02	2363.97	3620.24	4238.49	2072.72	2780.55	5496.22
ENSG00000076053	RBM7	547.57	557.305	1062.74	623.537	1031.22	1346.3	1486.23	1031.83	1290.5	2491.13
ENSG00000076067	RBMS2	1431.18	1494.37	2058.44	881.596	2692.3	3532.97	4009.99	2385.59	3277.2	6328.47
ENSG00000076108	BAZ2A	2259.76	2306.8	4478.77	1838.24	3719.58	4559.41	4421.23	4749.09	7201.87	12626.4
ENSG00000076201	PTPN23	1225.89	1407.89	2020.11	839.999	1933.26	2274.47	2913.47	1345	2026.57	4395.44
ENSG00000076242	MLH1	1186.05	1297.35	1409.65	982.295	1971.6	2568.5	3168.49	1266.19	1811.98	3516.33
ENSG00000076248	UNG	2757.78	2852.03	3677.51	2393	3691.18	5032.85	5952.82	3269.93	4309.68	9243.35
ENSG00000076258	FMO4	9	5	20	10	9	15	25	14.999	16	38
ENSG00000076321	KLHL20	363.198	337.999	594.999	331	574.002	760.119	843.051	715	803.214	1643.23
ENSG00000076344	RGS11	5.137	6	24.815	5	61.96	54	69	55	40	96
ENSG00000076351	SLC46A1	454.581	529.133	826.317	413.217	832.554	956.33	1295.17	1143.56	1565.77	2845.62
ENSG00000076356	PLXNA2	315	303.161	248.999	112	423.504	516.337	708.475	370.96	630.071	1097
ENSG00000076382	SPAG5	3741.8	3689.56	5126.56	3035.96	4094.32	5370.6	6333.77	5628.83	7303.45	13522.4
ENSG00000076513	ANKRD13A	3003.68	3068.83	3360.28	1798.16	2803.76	4450.42	4380.11	3106.53	3832.32	7723.28
ENSG00000076554	TPD52	178.74	191.788	290	138.778	134.955	150.831	195.891	539.68	694.648	1270.22
ENSG00000076555	ACACB	184	150	294.011	150	335.383	471.896	493.261	355.553	448	824.763
ENSG00000076604	TRAF4	1641	1641.06	2546.21	1488	2315.37	2660.72	4045.83	3372.34	4470.59	8551.82
ENSG00000076641	PAG1	76	76	166	85	237.893	346.986	333	415.879	662.998	1206.05
ENSG00000076650	GPATCH1	229.001	237	396.045	185.013	325.848	474.972	636.995	339.112	425.001	818.347
ENSG00000076662	ICAM3	109.771	130.579	112.052	82.73	106.833	188.655	186.977	102.215	150.867	286.034
ENSG00000076685	NT5C2	2125.57	2068.89	2968.24	1714.99	3575.3	5054.94	5588.66	3551.34	4530.58	8674.05
ENSG00000076706	MCAM	6814.92	6901.11	10994.3	6795.91	9994.45	14263.4	17016.5	9406.99	11863.8	21728.7
ENSG00000076716	GPC4	313	329	669.587	368	166	228	205	2056.27	2567.16	4980.04
ENSG00000076770	MBNL3	1	0	6	0	2	8	0	1	0	4
ENSG00000076826	CAMSAP3	95	86	99	55	181	170	229.259	134.999	155.999	356.137
ENSG00000076864	RAP1GAP	132.893	157	177.007	96.999	115	159	249	129	200	391.719
ENSG00000076924	XAB2	1793	1887	2421.18	1407	1840.53	2323.23	2995.36	1509.18	2170.03	4360.23
ENSG00000076928	ARHGEF1	1591.15	1713	1904.92	999	2203.62	3093.34	3679.73	1848.66	2533	5075.91
ENSG00000076944	STXBP2	574.503	672.317	1033.11	496.712	911.193	1152.35	1654.03	782.629	1053.13	2060.72
ENSG00000076984	MAP2K7	1280	1356	2198.06	1146	1579.73	2184.83	2435.36	1489.85	1975.29	4044.06
ENSG00000077009	NMRK2	0	0	0	0	0	1	4	0	0	2
ENSG00000077044	DGKD	763.001	850.062	1315.16	563	1158.67	1473	1614.83	1445.03	2179.03	4399.62
ENSG00000077063	CTTNBP2	0	1	0	0	0	2	0	0	0	1
ENSG00000077080	ACTL6B	0	0	0	0	1	1	0	1	0	0
ENSG00000077092	RARB	15	13	16.04	9	36.204	29.021	41.776	74.934	100	204.893
ENSG00000077097	TOP2B	1780	1736.52	3033	1357	2529.73	3839.97	3442.02	2346.57	3025.88	5550.71
ENSG00000077147	TM9SF3	4903.87	4885.05	8261.96	4039.99	8488.05	12255.1	12716	10791.3	12969.5	24466
ENSG00000077150	NFKB2	731.184	783.001	983.984	618.001	1123.05	1411.01	1791.72	1869.7	2575.02	5272.31
ENSG00000077152	UBE2T	1157.68	1214	1414.79	949.001	1806.28	2282.23	3179.3	1956.13	2402.76	5397.72
ENSG00000077157	PPP1R12B	94.91	136.007	248.108	106.247	377.487	489.256	501.35	401.364	621.545	910.052
ENSG00000077232	DNAJC10	2126.13	2191.16	3663.05	1874.46	5841.94	7850.97	8684.64	5039.47	6288.71	11946.3
ENSG00000077235	GTF3C1	3129.38	3059.49	5343.57	2602.03	4076.35	5231.55	5766.47	4911.89	6698.17	11211.7
ENSG00000077238	IL4R	300.002	286.408	418.999	239	553.996	740.999	896.006	657.411	1020.18	1942.47
ENSG00000077254	USP33	903.971	966.033	1504.21	858.014	1570.86	2061.44	2219.94	2060.04	2391.13	4384.49
ENSG00000077264	PAK3	46.939	42.664	66.43	38	199.644	265.502	237.77	135.386	190.019	349.213
ENSG00000077274	CAPN6	4	4	3	3	4	4	0	0	2	7
ENSG00000077279	DCX	0	0	0	0	0	0	1	0	0	0
ENSG00000077312	SNRPA	1774.97	2257	2496.51	1508	3022.16	3645.14	4870.8	2025.57	2603.3	5733.41
ENSG00000077327	SPAG6	0	0	1	0	0	0	1	0	0	2
ENSG00000077348	EXOSC5	550	611.094	666.241	489.237	825.4	1042.04	1376.35	550.274	665.645	1464.28
ENSG00000077380	DYNC1I2	2881.82	2955.49	4065.53	2383.02	3275.97	4993.85	5079.03	4406.28	5533.91	10516.9
ENSG00000077420	APBB1IP	153	146	215	124	185.095	235.002	264.8	156	222	426
ENSG00000077454	LRCH4	763.802	802.675	1350.47	549.632	1017.05	1231.51	1583.46	1195.02	1561.55	3157.55
ENSG00000077458	FAM76B	264.001	263	596.004	237.999	914.991	1148.15	1252	665.007	829.891	1705.79
ENSG00000077463	SIRT6	380	398.999	623	300	481.152	521	810	437.014	544.101	1228.37
ENSG00000077498	TYR	0	0	0	0	0	0	0	0	0	0
ENSG00000077514	POLD3	744.002	762.001	1251.81	749.16	1338.63	1925.45	2000.28	1785.28	2350.32	4615.73
ENSG00000077522	ACTN2	8.005	13	26.999	4	43.992	52.179	73.531	96.98	145.058	254.474
ENSG00000077549	CAPZB	6374.83	6555.98	8186.71	5471.46	6731.84	9135.75	10578.5	6735.93	8912.88	16850.3
ENSG00000077585	GPR137B	152	196	246	127	357.08	392.558	523.989	228.025	303	687.981
ENSG00000077616	NAALAD2	87	110	139	77	70.999	76.999	110	72.001	72.008	161
ENSG00000077684	JADE1	1282.93	1338.1	1921.58	1051	1860.63	2866.49	2940.26	1791.59	2298.99	4490.42
ENSG00000077713	SLC25A43	269	283	396	226.999	419.162	562.128	753.001	464.002	586.199	1214
ENSG00000077721	UBE2A	2096.72	2053.06	3123.26	2069.35	2674.86	3608.05	4268.44	3401.88	3851.51	7563.65
ENSG00000077782	FGFR1	2129.36	2110.19	2912.39	1480	4060.83	5439.52	6283.11	3025.21	4284.66	8203.4
ENSG00000077800	FKBP6	0	3	12.305	1.026	20.218	16.946	25.076	13.099	21.49	43.019
ENSG00000077935	SMC1B	0	1	0	0	4	2	3	3	3	7
ENSG00000077942	FBLN1	1892.7	2221	2555.43	1706	2589.12	3344.13	4542.43	3772.76	5089.66	10541.4
ENSG00000077943	ITGA8	0	1	1	0	3	0	0	0	1	3
ENSG00000077984	CST7	1	1	3	1	5	6	13	14	7	21
ENSG00000078018	MAP2	0	5	4	2	8	5	9	10	22	55
ENSG00000078043	PIAS2	308	285	552.01	276	460.052	616.568	666.153	568.565	774.42	1456.24
ENSG00000078053	AMPH	415	399	503.001	304	347.172	561.96	609	62.001	83	131.001
ENSG00000078061	ARAF	1517.84	1515	2139.02	1141.04	1691.15	1933.16	2703.79	1722.98	2344.22	5087.21
ENSG00000078070	MCCC1	673.999	791.089	952	607	1071.76	1526.01	1808.1	830.802	1142	2196.01
ENSG00000078081	LAMP3	56	73	79	42	281	249.01	391.977	432.334	583	1160.08
ENSG00000078098	FAP	19.949	15.977	40.766	13.88	17	17.999	34	45	47.817	75.928
ENSG00000078114	NEBL	4	3	9	2	5	8	3	21	13	27
ENSG00000078124	ACER3	543.219	548.9	1031.19	476.002	1055.47	1564.92	1586.86	1606.12	1956.95	3567.14
ENSG00000078140	UBE2K	2546.17	2426.27	4230.33	2308.02	3540.5	5131.15	5148.77	3534.6	4176.53	8071.88
ENSG00000078142	PIK3C3	527.039	531.036	875.054	493.001	904.071	1291.04	1357.8	1027.1	1265.96	2177.11
ENSG00000078177	N4BP2	166	211	346	157	682.028	985.492	799.816	649.013	896.005	1445.92
ENSG00000078237	TIGAR	479	389.247	1168.05	652	906.572	1203.54	1494.01	1393.44	1651.42	3341.15
ENSG00000078246	TULP3	1113	1132.53	1597.04	826	1968.62	2759.8	3171.86	1673	2124.41	4283.26
ENSG00000078269	SYNJ2	490.999	547.999	777.55	418.064	525.003	750.422	727.957	892.089	1221.35	2376.72
ENSG00000078295	ADCY2	3	3	0	0	6.954	6	13.468	4.966	3.333	11.191
ENSG00000078304	PPP2R5C	2035	2101.63	3234.98	1868.67	2642.47	3731.06	4099.39	3180.83	3932.48	7718.62
ENSG00000078319	PMS2P1	0	0	0	0	0	0	0	0	0	0
ENSG00000078328	RBFOX1	9.096	9.225	9.421	3.149	4.865	8.497	8.402	9.726	9.374	23.299
ENSG00000078369	GNB1	11440.1	11674.1	16778.4	9912.11	10996.9	15468.3	17756.1	13076.9	17406.5	34367.9
ENSG00000078399	HOXA9	0	0	0	0	0	0	1	0	0	1
ENSG00000078401	EDN1	246.074	348	480	292	502.544	851.929	820	355.618	526.151	1158.31
ENSG00000078403	MLLT10	284.999	355.018	446.002	216	615.077	802.001	860.112	671.998	932.001	1924.67
ENSG00000078487	ZCWPW1	59.058	69.009	80.059	44.032	128.237	170.979	235.853	92	148.831	257.857
ENSG00000078549	ADCYAP1R1	1	0	0	0	0	0	0	6	7	4
ENSG00000078579	FGF20	6	2	2	6	9	12	24	16	12	36
ENSG00000078589	P2RY10	0	1	0	0	1	0	1	1	0	1
ENSG00000078596	ITM2A	15	23	36	27	17	19	25	196	233.001	433.015
ENSG00000078618	NRDC	1798.95	1893.99	2542.06	1381	3314.74	4566.7	5257.39	2121.99	2981.34	5591.76
ENSG00000078668	VDAC3	3163.44	3083.04	3812.34	2555	2968.85	4689.56	5168.3	4159.04	5491.92	10699.7
ENSG00000078674	PCM1	2481.9	2522.99	4322.93	1962.44	4754.24	6403.64	6246.8	4194.35	5758.96	10420.6
ENSG00000078687	TNRC6C	228.232	217.625	485.564	190.859	441.547	546.358	586.684	395.37	569.692	959.512
ENSG00000078699	CBFA2T2	673.977	702.517	1048.06	482.523	1253.74	1598.9	1892.24	1579.87	2381.43	4706.33
ENSG00000078725	BRINP1	1	2	0	2	3	2	4	2	5	11
ENSG00000078747	ITCH	3431.32	3466.27	4713.14	2698.03	5147.73	7316.06	7176.12	6256.84	7972.2	15894.7
ENSG00000078795	PKD2L2	6	8.905	11.029	6	18.923	18.95	31.522	23.433	23.353	41.112
ENSG00000078804	TP53INP2	2416.37	2670.84	3854.64	1757	3408.68	4458.41	5077.92	3208.8	4337.95	9045.81
ENSG00000078808	SDF4	4006.93	4175.72	5381.27	3418.98	4464.39	5508.16	7323.18	4551.46	6135.49	11368.2
ENSG00000078814	MYH7B	13.02	22.005	49.322	21	75.618	73.738	107.744	85.265	76.166	205.337
ENSG00000078898	BPIFB2	0	0	0	0	0	0	0	0	0	1
ENSG00000078900	TP73	270.415	243.065	368.165	179.258	169.928	219.071	319.494	249.374	308.713	769.605
ENSG00000078902	TOLLIP	1614.01	1688	2018.9	1178	1647.66	2309.77	2985.14	1833.73	2800.87	5610.9
ENSG00000078967	UBE2D4	124.164	146.841	174.547	103.9	231.372	377.16	388.411	213.857	230.741	550.155
ENSG00000079101	CLUL1	2	1	1.985	0	7	16	14.993	12	17	19
ENSG00000079102	RUNX1T1	0	0	1	0	6	1	4	0	0	1
ENSG00000079112	CDH17	0	0	0	0	3	0	0	6	2	5
ENSG00000079134	THOC1	362	359.001	647.001	339	704.002	1001.51	1048.01	889.46	1073.97	2126.39
ENSG00000079150	FKBP7	72	64.001	128	84.001	144	207.001	245	186.001	230	424
ENSG00000079156	OSBPL6	131	184.038	241	123.999	464.022	690.999	714.001	517.966	635.015	1274.69
ENSG00000079215	SLC1A3	99	89	345.999	175	220.001	331.14	335.001	644.999	839.163	1389.57
ENSG00000079246	XRCC5	10541.8	10700.5	15155.9	9027.11	14082.9	20062	22765.4	18322.7	23108	44460.4
ENSG00000079257	LXN	28	23	50	25	54	41	67	90	92	261
ENSG00000079263	SP140	36.184	23.598	46.02	8.152	38.341	60.32	41.898	89.209	111.732	214.489
ENSG00000079277	MKNK1	503.309	459.001	693.001	364	652.049	758.286	957.457	869.371	981.872	1911.5
ENSG00000079308	TNS1	975.999	935.999	1842.01	746.999	1111.14	1378.96	1475.06	1626	2267.74	3969.92
ENSG00000079313	REXO1	1642.17	1601.2	2708.43	1088.73	1896.28	2177.28	2773.32	1991.22	2610.1	5657.03
ENSG00000079332	SAR1A	2777.96	2844.22	4612.14	2636.65	3870.73	6237.17	6480.87	5984.93	7710.56	14511.2
ENSG00000079335	CDC14A	74	75	147	69	108.999	146.056	160	214	249.01	418
ENSG00000079337	RAPGEF3	91	104	141.012	45	127.208	176.512	229	260.028	301.202	636.883
ENSG00000079385	CEACAM1	31	30	53	22.001	74.999	101	125.005	184.999	281.785	628.004
ENSG00000079387	SENP1	601	692	1066.32	536	978.929	1480.96	1485.54	1103	1543.02	2898.68
ENSG00000079393	DUSP13B	0	3	4	3	1.749	9	14	3	11	12.956
ENSG00000079432	CIC	1527.01	1581	3035.17	1179	2264.18	2630.6	3192.78	2103.93	2852.06	5541.9
ENSG00000079435	LIPE	104	110	144.001	116	134	152	200.917	97	139	261.845
ENSG00000079459	FDFT1	3629.42	3869.58	3714.87	2778.03	5646.75	7995.5	9777.92	4922.15	6488.73	13011
ENSG00000079462	PAFAH1B3	672.305	709.635	838.002	634.897	941.535	1343.22	1763.83	806.097	944.974	2248.39
ENSG00000079482	OPHN1	1559.44	1696.69	1763.09	819.988	2452.13	3404.38	3421.61	2240.09	3279.47	6606.43
ENSG00000079557	AFM	0	0	0	0	0	0	0	0	1	1
ENSG00000079616	KIF22	2401.84	2424.55	3245.75	1863.97	3341.74	4388.96	5218.66	3342.01	4243.65	8654.09
ENSG00000079689	SCGN	0	0	0	0	0	0	0	0	1	2
ENSG00000079691	CARMIL1	425.001	456.022	692.006	353.999	814.038	1092.18	1045.54	793.999	1117.61	1998.66
ENSG00000079739	PGM1	828	805	916.009	635	630.507	1069.07	1236.32	1184.24	1522.64	2858.55
ENSG00000079785	DDX1	3595	3645.69	4905.54	2990.96	4318.65	6555.01	7145.39	4820.58	5912.87	11456.3
ENSG00000079805	DNM2	3433.81	3466.68	4724.9	2800.57	3453.01	4775.39	5589.57	3331.98	4561.01	8171.05
ENSG00000079819	EPB41L2	2514.7	2576.01	4700.96	2268	2883.42	4283.93	4139.45	4622.02	6485.55	11259.3
ENSG00000079841	RIMS1	1	4	33	28	15	11	25.999	37	29	81.001
ENSG00000079931	MOXD1	162	207	192	104	484.065	650.606	775.287	717.324	975.948	2133.62
ENSG00000079950	STX7	613	648	886.013	486	878.387	1181.13	1212.54	935.001	1231.52	2421.15
ENSG00000079974	RABL2B	261.825	292.228	545.784	253.628	959.993	1128.43	1372.41	805.348	987.331	2030.09
ENSG00000079999	KEAP1	1372.97	1420	1714	1068	1344.59	1767.16	2300.76	1213.05	1684.55	3308.22
ENSG00000080007	DDX43	1	1	1	0	1	3	1	0	0	2
ENSG00000080031	PTPRH	73.999	79	81	57.449	165	181	280.001	179.001	249	467.999
ENSG00000080166	DCT	1	0	2	0	1	3	0	4	3	6
ENSG00000080189	SLC35C2	1308	1517.07	1766.83	989.055	2343.24	2872.68	3782.01	1870.26	2559.19	5288.68
ENSG00000080200	CRYBG3	478.771	541.737	1023.47	414.95	949.15	1277.12	1174.84	988.485	1282.51	2025.84
ENSG00000080224	EPHA6	13.005	12	29.315	14.422	40.464	45.544	35.517	38.558	75.863	113.456
ENSG00000080293	SCTR	0	0	0	0	0	1	0	1	0	1
ENSG00000080298	RFX3	92.999	117	163.001	63	201.065	319	302.999	233	322.001	632.999
ENSG00000080345	RIF1	2219.02	2163.65	4797.12	1895.39	4354.99	6165.05	5641.13	4805.89	6711.41	11811.6
ENSG00000080371	RAB21	2014.12	2071.06	3444.02	1937.23	2680.96	3714.72	3829.66	2998.75	3950.96	7489.67
ENSG00000080493	SLC4A4	55	66	100	58	171	262.497	236	70	83	157
ENSG00000080503	SMARCA2	871.234	806.001	1512.19	725.153	1321.21	1945.5	1948.85	1356.13	1779.1	3225.59
ENSG00000080511	RDH8	0	0	0	0	0	0	0	0	0	2
ENSG00000080546	SESN1	86	101	198.001	116	222	261.999	363.99	511.827	598.526	1273.24
ENSG00000080561	MID2	52	50	66	42	86	92.739	129	86	116	168
ENSG00000080572	DNAAF6	0	0	0	0	1	1	0	0	0	0
ENSG00000080573	COL5A3	10	15	35	20	19	27	18.004	29	56	99
ENSG00000080603	SRCAP	1477.08	1384.8	2859.87	1193.16	1479.79	2489.77	1821.76	1473.14	2801.79	4238.92
ENSG00000080608	PUM3	1636.86	1738.12	2102	1206	2601.79	3879.82	4385.62	2497.96	3129.09	6559.65
ENSG00000080618	CPB2	2	2	4	0	22.925	20.065	20.971	7.116	15.011	18.726
ENSG00000080644	CHRNA3	3	10	19	7	10	16	22	23	27	46
ENSG00000080709	KCNN2	0	0	1.684	0.999	0	2	3.001	6.469	2	5.289
ENSG00000080802	CNOT4	458.999	449.826	944.396	437.829	647.296	889.006	958.413	813.513	1058.03	1950.34
ENSG00000080815	PSEN1	1382	1357.18	2057.62	1158.02	2394.25	3247.12	3948	2446.39	3264.33	6084.72
ENSG00000080819	CPOX	1009.01	1017	1424.18	797.999	1236.72	1781.17	1985.06	1607.44	1873.4	3549.09
ENSG00000080822	CLDND1	1481	1570.39	2132.13	1327	2135.66	3562.11	3675.6	2308.45	2758.85	6068.66
ENSG00000080823	MOK	3774.06	4012	4253.48	2077	8228.46	10645.6	12997.7	5970.13	7494.58	16133.3
ENSG00000080824	HSP90AA1	72313.5	76081.8	79001.2	48374.7	58850	93204.2	92756.5	79508.6	103155	194968
ENSG00000080839	RBL1	1724.85	1666.42	2325.61	1285.89	2186.21	3134.51	3057.27	2747.95	3510.47	6985.91
ENSG00000080845	DLGAP4	5483.1	5543.57	8915.79	4144.87	4867.14	5938.25	7529.48	4934.9	6378.93	14193.7
ENSG00000080854	IGSF9B	26	28	66	13	97	123	141	80	98	182
ENSG00000080910	CFHR2	5.521	4.04	21.713	1.066	14.907	17.604	23.718	31.37	21.32	33.161
ENSG00000080947	CROCCP3	0	2.307	7.202	5.512	26.897	24.919	14.745	14.286	19.159	17.394
ENSG00000080986	NDC80	848	837	1171.94	681	1227.86	1732.42	1829.61	1422.99	1542.44	2929.15
ENSG00000081014	AP4E1	739	814	1412.82	631.461	1749.9	2346.58	2308.34	1638.06	2176.25	3735.48
ENSG00000081019	RSBN1	294	319	389	238	435	689.163	629.417	522	662.014	1232.01
ENSG00000081026	MAGI3	299.828	267	418	203	421.011	561.015	447.049	436	584	937.002
ENSG00000081041	CXCL2	7	5	43.003	22	45	55	62	96	162.949	381.001
ENSG00000081051	AFP	1	5	11	13	4	3	8	23	39	39
ENSG00000081052	COL4A4	44	53.999	66.001	26.001	71.195	86	109.098	65.968	90.019	181.455
ENSG00000081059	TCF7	230	239.001	402.004	224	167.999	244.825	319	412.999	520.999	939.003
ENSG00000081087	OSTM1	581	567	908.998	579	904.003	1247.13	1291.4	1344.97	1664.14	3137.06
ENSG00000081138	CDH7	1.002	0	1.006	0	1.042	2	2	1	1.005	0
ENSG00000081148	IMPG2	3	2	12	4	18.942	14	17.991	8	7.771	10.007
ENSG00000081154	PCNP	2973	3226.31	4660.73	2915.94	4546.04	6982.19	7629.46	4969.85	5869.54	11659.1
ENSG00000081177	EXD2	379.999	399	465	282.001	602.937	763.316	931	540.01	682.999	1230.85
ENSG00000081181	ARG2	265.155	289.454	296.069	238.453	476.793	600.924	788.823	436.606	715.156	1529.49
ENSG00000081189	MEF2C	2	1	9	7	6	5	1	15.026	26	35.939
ENSG00000081237	PTPRC	0	1	2	2	3	5	3	1	2	7
ENSG00000081248	CACNA1S	3	2	0	0	0	2	9	3	5	7
ENSG00000081277	PKP1	2	1	1	0	2	0	2	4	6	11
ENSG00000081307	UBA5	776.713	772.602	1266.74	672.926	1442.5	2019.81	2171.28	1284.95	1766.97	3421.46
ENSG00000081320	STK17B	852	970.234	1482.02	824	972.934	1439.75	1297.03	1427.9	1787.85	3599.78
ENSG00000081377	CDC14B	408.387	437.229	784.927	370.438	858.761	1221.6	1304.35	978.849	1277.43	2281.22
ENSG00000081386	ZNF510	237	277	535.256	279.001	602	812.02	1025.1	647.351	858	1623.09
ENSG00000081479	LRP2	0	0	0	0	2	0	2	2	0	3
ENSG00000081665	ZNF506	23	20.978	61.805	18	177.046	215.069	236.308	83.148	104	170.77
ENSG00000081692	JMJD4	596.848	531.488	713.584	424.214	679.162	814.91	1086.11	584.759	834.787	1527.69
ENSG00000081721	DUSP12	409.748	401.937	656.14	394.849	751.325	973.861	1325.07	777.733	920.566	2010.71
ENSG00000081760	AACS	843.755	834.001	1299.93	786.848	1451.51	1893.39	2286.82	1295.58	1793.33	3177.52
ENSG00000081791	DELE1	982.001	960	1440.05	724.999	1721.51	2190.29	2937.45	1716	2298.47	4730.22
ENSG00000081800	SLC13A1	0	0	0	0	0	0	0	0	0	0
ENSG00000081803	CADPS2	1	0	0	1	4	3	9	0	4	11
ENSG00000081818	PCDHB4	0	2	1.388	0	4	1	3	3	1	6.382
ENSG00000081842	PCDHA6	0	0	0	0	0	0	0	0	0	1
ENSG00000081853	PCDHGA2	4	0	0	3.142	10.451	6	2	0	8.629	7
ENSG00000081870	IFT25	681	741.068	1169.51	710	733.751	1107.1	1377.5	1062.74	1393.37	2893.95
ENSG00000081913	PHLPP1	244	258	381	183	353	467	538.998	386	618	1151.21
ENSG00000081923	ATP8B1	3509.78	3928.61	3612.82	1943.98	6947.39	10311.5	9347.66	4500.2	6010.42	12079.1
ENSG00000081985	IL12RB2	2	2	17	6	24	14	41	31	53	63.814
ENSG00000082014	SMARCD3	246.461	244.153	367.152	246.487	400.613	530.452	725.268	479.083	521.262	1175.35
ENSG00000082068	WDR70	848.699	921.726	892.942	598.04	1154.82	1624.55	1887.69	1036.64	1371.69	2694.51
ENSG00000082074	FYB1	0	1	1	2	2	1	3	3	6	12
ENSG00000082126	MPP4	60	78.769	52.716	28	302.604	441.013	428.657	116.556	205.111	372.673
ENSG00000082146	STRADB	425.019	406.812	601.09	357.168	747.007	874	1087	838.999	959.06	1971.67
ENSG00000082153	BZW1	6845.61	6513.4	11095.9	6387.17	7573.21	10914.1	11725.3	12358.4	14929.3	27982.1
ENSG00000082175	PGR	3	0	2	0	0	0	0	3	3	9
ENSG00000082196	C1QTNF3	6	4	9.007	3	3	7	26	12.826	17	44.001
ENSG00000082212	ME2	812.82	874.642	1068.78	663.982	1313.74	1784.06	1975.94	1197.9	1525.4	3188.3
ENSG00000082213	C5orf22	685	747.938	976.001	525.001	1127.98	1368.1	1547.24	1298.78	1536.04	3465.67
ENSG00000082258	CCNT2	389	420.001	969.001	394.001	1302.99	1755.46	1791.95	1578.7	1944.06	3652.86
ENSG00000082269	FAM135A	113	114	234	98.001	249.037	346.919	364.786	334.456	393.702	810.121
ENSG00000082293	COL19A1	0	0	0	0	1	0	0	2	1	5
ENSG00000082397	EPB41L3	6	3	6	3	6	4	12	1	0	0
ENSG00000082438	COBLL1	363.001	404	568.999	250.999	818.865	1060.01	1204.2	676.965	928.088	1892.11
ENSG00000082458	DLG3	354	351	534.075	323	571	874.004	927	595.818	849.001	1453.97
ENSG00000082482	KCNK2	17	20	59	30	87	176.999	125	57	61	160.008
ENSG00000082497	SERTAD4	1042.65	1001.87	1342.98	670.371	869.277	1144.21	1155.03	848	1036.87	1962.55
ENSG00000082512	TRAF5	107	134.998	340.412	122.001	526.926	619.928	737.003	622.834	801	1628.04
ENSG00000082515	MRPL22	1470.24	1406.98	1667.08	1248	1507.95	2611.48	2776.82	1781.3	2210.9	4385.39
ENSG00000082516	GEMIN5	1515.16	1521	2087.01	1057	1574.34	2035.46	2405.18	2202.99	2980.52	5559.57
ENSG00000082556	OPRK1	0	1	1	0	0	2	0	2	1.043	0
ENSG00000082641	NFE2L1	5206.45	5322.77	7928.44	4595.82	7733.58	10262.9	12236.8	7887.87	11233.7	19992.1
ENSG00000082684	SEMA5B	0	2	5.654	1	6	8.201	8.599	6.187	1	14.214
ENSG00000082701	GSK3B	1779	1703	3094.6	1430	2872.87	4207.11	3962.07	2821.43	3726.19	6858.51
ENSG00000082781	ITGB5	1130	1019.06	1110	740	1067.07	1499.88	1898.98	1075.26	1511.99	2902.04
ENSG00000082805	ERC1	1092.47	1082	1897.17	958	1489.44	2042.4	2070.05	1655	2412.95	4100.61
ENSG00000082898	XPO1	7224.57	7550.47	13113.5	6480.25	14139.4	20113.9	21250.1	14828.7	18792.4	35942.4
ENSG00000082929	LINC01587	0	0	0	0	0	0	0	0	1	0
ENSG00000082996	RNF13	550.999	592.056	773.001	521	982.972	1438.32	1611.08	1103.01	1309.99	2513.93
ENSG00000083067	TRPM3	9.979	3.869	18.875	4.902	28.107	48.208	39.287	36.24	33.319	69.109
ENSG00000083093	PALB2	569.105	563.148	782.607	436.999	1274.32	1671.2	1914.93	934.02	1353.9	2707.12
ENSG00000083097	DOP1A	95.735	81.061	187.283	79.878	221.617	245.684	258.184	261.767	379.696	708.202
ENSG00000083099	LYRM2	602.276	592.988	1048.45	572.588	765.081	1118.7	1173.71	934.76	1207.98	2431.22
ENSG00000083123	BCKDHB	182	193.999	251	145.999	335.007	452	532.999	319	357.653	741.203
ENSG00000083168	KAT6A	1248	1263.45	2582.38	1122	1711.62	2434.14	2304.3	2265.32	3316.23	5547.3
ENSG00000083223	TUT7	460	477.096	786.402	390.001	677.066	1021.61	963.6	839.12	1129.98	1852.88
ENSG00000083290	ULK2	86	82	123.999	58	178.001	233.07	285	115.988	137	322.334
ENSG00000083307	GRHL2	0	0	1	0	0	0	0	2	0	1
ENSG00000083312	TNPO1	4968.04	4957.84	9506.19	5026.93	7287.82	9842.94	9526.51	10365.5	13016.4	23501
ENSG00000083444	PLOD1	4143.18	4204.15	5396.66	3499	4105.69	5568.04	7241.71	5375.45	7068.48	13114.4
ENSG00000083454	P2RX5	108.743	114.216	203.31	145.825	139.495	237.586	291.962	258.689	277.539	605.681
ENSG00000083457	ITGAE	330.001	333.226	563.584	366.125	406	514.398	679	689.001	897.86	1508.67
ENSG00000083520	DIS3	767.231	755.461	1342.1	679.849	1279.64	1766.95	1843.81	1603.52	1891.63	4009.22
ENSG00000083535	PIBF1	120	125.81	172.999	121.002	281.001	409.004	375.705	273.152	332.365	573
ENSG00000083544	TDRD3	101	79.001	123	79	159	183.998	204	145	174.001	328.999
ENSG00000083622		0	0	0	0	0	0	0	0	0	0
ENSG00000083635	NUFIP1	289	311.584	500	263	358.171	535.922	593	471.188	535	1210
ENSG00000083642	PDS5B	626.072	644	1197.94	561	858.025	1182.05	1256.83	1230	1635.8	2898.88
ENSG00000083720	OXCT1	1097.41	1127.5	1555.53	844.787	1920.25	2792.58	3106.86	1314.82	1689.9	3273.18
ENSG00000083750	RRAGB	128.001	148.001	178.999	113	283.315	394.001	471.271	187.001	269	543.999
ENSG00000083782	EPYC	0	0	0	0	0	0	0	0	0	0
ENSG00000083799	CYLD	951.001	1054	1631	746.036	1669.7	2246.61	2394.12	1815.2	2375.16	4419.27
ENSG00000083807	SLC27A5	87.31	103.154	125.476	65.903	196.394	275.775	426.49	169.364	230.098	456.349
ENSG00000083812	ZNF324	185.294	216.872	344.374	155.006	360.503	450.39	626.598	305.459	450.692	740.649
ENSG00000083814	ZNF671	91	92	189.001	89	205.008	295	397.264	151	220.007	262
ENSG00000083817	ZNF416	103	126	134	81.392	144	187	250	127	196.709	358.345
ENSG00000083828	ZNF586	194	150.999	248.28	110.059	289.174	464.7	520.642	218.916	322.128	715.343
ENSG00000083838	ZNF446	178.65	182.509	234.774	130.449	313.275	360.944	525.185	211.225	278.311	613.644
ENSG00000083844	ZNF264	155.083	153.013	322.001	127.584	484.193	593.866	661.613	380.053	547.187	1028.12
ENSG00000083845	RPS5	12315	13428.7	11361.4	10793.7	17422.9	21351.5	29490.1	12441.2	17295.4	35970.1
ENSG00000083857	FAT1	4252.48	4489.36	10660.2	3420	9584.96	13061.3	12751.9	8658.55	13029.9	20962.1
ENSG00000083896	YTHDC1	1588.74	1647	2828.78	1296.26	2615.87	3743.32	3802.3	2870.67	3670.25	6594.24
ENSG00000083937	CHMP2B	668	728.017	1041	620	974.868	1456.73	1543.63	1143	1438.06	2748.39
ENSG00000084070	SMAP2	420	432.027	664	388	417.991	553.564	694.158	564.086	817.477	1433
ENSG00000084072	PPIE	507.937	581.999	802.21	523.028	936.977	1378	1683.76	959.098	1369.9	2539.56
ENSG00000084073	ZMPSTE24	1350.55	1350	2275.2	1377.29	2010.19	3086.8	3261.35	2850.16	3103.88	5632.49
ENSG00000084090	STARD7	3627.1	3857.2	5267.28	3099.85	4144.9	6350.77	6637.35	6025.78	7698.74	14345.5
ENSG00000084092	NOA1	776	848.936	887.997	565	903.823	1262.07	1612.2	1033	1358.08	2770.46
ENSG00000084093	REST	785	842.001	1679.05	777.001	1617	2156.17	2146.28	1741.32	2037	3872.23
ENSG00000084110	HAL	1	0	4	1	5	2	6	2	3	10
ENSG00000084112	SSH1	1384	1434	1744.86	887	2080.01	2881.35	3042.76	1864.19	2702.29	5216.83
ENSG00000084207	GSTP1	6050.6	6286.51	7346.16	5284.96	5710.35	6884.72	10329.6	7705.08	10216.1	21416.3
ENSG00000084234	APLP2	8922.97	9357.34	13504.5	8721.74	18336.4	25044.7	28177.4	18366.9	24271.4	43853.8
ENSG00000084444	FAM234B	433	487.082	523.53	326	713.522	997.043	1107	818.004	1193.97	2171.2
ENSG00000084453	SLCO1A2	2	1.873	2	3	2	3	7	7	10	9
ENSG00000084463	WBP11	3106.86	3141.23	5271	2875	3538.46	4949.21	5332.34	4929.13	6489.2	12862.6
ENSG00000084623	EIF3I	5993.91	6235.99	6570.51	4933.28	5807.15	7834.1	10136.2	7131.4	9378.88	18912.8
ENSG00000084628	NKAIN1	2	1	7	4	4	1	11	7.957	14	25
ENSG00000084636	COL16A1	91	97.001	275.001	78.999	179.082	190	324.05	269	414.926	741.437
ENSG00000084652	TXLNA	2369	2265.99	3908.87	2035	3589.6	4901	5414.37	3781.32	5385.13	9639.2
ENSG00000084674	APOB	0	0	0	0	1	0	0	0	0	2
ENSG00000084676	NCOA1	373.347	385.028	724.001	336.826	604.197	888.044	950.051	665.148	948.114	1748.62
ENSG00000084693	AGBL5	1581.1	1560.79	1760.74	1203.84	1659.63	2127.2	2885.98	1616.23	2331.81	4878.2
ENSG00000084710	EFR3B	17	20	40	16	41	59	58	49	74	144.824
ENSG00000084731	KIF3C	659.555	701	756.074	416	617.022	828.872	951.007	1001	1601.07	2919.01
ENSG00000084733	RAB10	2908.28	2896.04	4077.71	2410.96	3793.76	5512.72	6219.59	4155.26	5073.1	9399.6
ENSG00000084734	GCKR	1	1	0	0	0	4	2	0	7	2
ENSG00000084754	HADHA	3546	3710.9	4726.56	3120	4605.01	6323.37	7156.41	4336.3	5582.97	10844.4
ENSG00000084764	MAPRE3	167	142.05	215	121	155.001	203.001	257.001	203	271.001	617.999
ENSG00000084774	CAD	3699.28	4110.02	6221.17	2644	6570.96	8291.97	9620.57	5345.69	7740.18	15386.1
ENSG00000085063	CD59	7690.42	8222.69	8750.8	5762.09	9624.61	14535.7	16626.6	12046	16209.1	31839.6
ENSG00000085117	CD82	823.273	937.125	1223.97	740.157	1417.28	1913.29	2722.56	2499.78	4178.26	7845.4
ENSG00000085185	BCORL1	558	612	1535.06	576	809.527	1010.47	1117	1254.02	1715.44	2851.84
ENSG00000085224	ATRX	1399	1406	2843.51	1124.05	2712.2	3877.35	3199	2959.83	3985.07	6976.89
ENSG00000085231	AK6	454.309	430.647	812.826	467.203	702.901	969.556	1057.66	861.058	1146.86	2389.07
ENSG00000085265	FCN1	0	1	1.004	0	2	0	1	1	1	6
ENSG00000085274	MYNN	465.506	486.907	595.893	334.738	873.967	1261.8	1339.12	711.325	1033.92	2075.49
ENSG00000085276	MECOM	97	82.999	132.19	76	180.001	238.001	246	313	450.001	833.999
ENSG00000085365	SCAMP1	913	932.811	1193.91	678.011	1483.54	2144.94	2145.95	1641.03	2085.14	4108.63
ENSG00000085377	PREP	588	619	911.001	507	492.564	729	874.47	875.93	1174	2213.34
ENSG00000085382	HACE1	251	262	358.413	211.999	476.756	641.997	639.835	441.004	589	1201
ENSG00000085415	SEH1L	971.063	1022.8	1477.09	814.085	1223.74	1729.68	1651.75	1338.25	1838.93	3494.12
ENSG00000085433	WDR47	301	326	527.999	272	497	681.007	751.634	729.005	902.001	1684.57
ENSG00000085449	WDFY1	2067.96	2053.02	3417.99	1736.76	2928.71	4124.47	4106.99	4194.14	5836.16	11526.9
ENSG00000085465	OVGP1	4	1	20	5	10	16	22	36	38	69
ENSG00000085491	SLC25A24	1266.31	1281.23	1687.25	909.106	1603.17	2156.89	2213.86	1894.54	2263.27	4562.15
ENSG00000085511	MAP3K4	305.692	333.69	498.368	214.94	395.675	608.534	662.406	470.227	728.251	1241.05
ENSG00000085514	PILRA	1	2	4	4	4	11	9	6.999	16.001	25
ENSG00000085552	IGSF9	4	7	18	5	11	9	29	12	31	53
ENSG00000085563	ABCB1	613	608.548	972.935	529	1024.51	1488.12	1706.58	1877.65	2140.76	3733.69
ENSG00000085644	ZNF213	207.068	215.999	342.001	165	300.453	353.101	488.027	241.001	339.001	634.179
ENSG00000085662	AKR1B1	3484.07	3442.81	4663.15	3165.9	3944.95	5253.3	7168.5	6710.75	8679.83	16668.4
ENSG00000085719	CPNE3	1804.16	1937	2609.98	1470	1798.01	2698.29	2636.83	3026	3600.65	6843.33
ENSG00000085721	RRN3	1499.3	1482.71	2444.03	1331.1	2375.58	3248.17	3287.64	2758.75	3445.14	6789.38
ENSG00000085733	CTTN	6886.89	7159.99	9890.95	4964.72	10623.6	14637.4	16783	10907.4	14836.2	29115.7
ENSG00000085741	WNT11	2	4	4	1	6	5	20	22	22	40
ENSG00000085760	MTIF2	1007	954.005	1172	696.001	1205.45	1775.32	1963	1175.83	1485	3065.87
ENSG00000085788	DDHD2	826.1	740	1191	556	1157.27	1686.58	1856.15	1418.91	1605.11	3355.13
ENSG00000085831	TTC39A	22	11	17	10	21	9	39	40.001	31	99.001
ENSG00000085832	EPS15	860	912.803	1102.91	586	1098	1493.94	1543.94	1358.29	1713.95	3526.92
ENSG00000085840	ORC1	707.967	625	1083.04	640	813.91	1042.75	1245.99	1026.69	1309.33	2480.38
ENSG00000085871	MGST2	64	97	153	109.023	114.206	142.003	191	295.001	364	735.207
ENSG00000085872	CHERP	1596.89	1572.74	3058.21	1384.27	2236.05	2811.71	3444.48	2171.08	3094.21	6250.87
ENSG00000085978	ATG16L1	871.265	872.001	1105.16	645	1096.5	1476.14	1916	1493.01	2055.3	3764.64
ENSG00000085982	USP40	710.999	709.788	1281.98	654.998	1359	1692.03	1860.47	1514.63	1973.12	3652.03
ENSG00000085998	POMGNT1	1203.89	1340.86	1800.92	1146.98	1716.14	2183.65	2743.97	2109.18	2933.97	5749.41
ENSG00000085999	RAD54L	971.205	1041.4	1644.38	779.005	1825.06	2261.73	2760.51	1829.53	2384.82	5096.73
ENSG00000086015	MAST2	1375.87	1451.94	2058.53	1014.56	1984.09	2654.11	3087.31	1960.56	2754.37	5482.51
ENSG00000086061	DNAJA1	7112.27	6639.36	10374.3	6658.37	5777.34	8725.35	9511.75	12715.7	15664.3	27892.6
ENSG00000086062	B4GALT1	1370	1330	2719.97	1250	2040.62	2789.65	2851.05	2979.18	4060.64	7222.91
ENSG00000086065	CHMP5	1820.37	1960.02	2390.14	1664	2905.29	3982.24	4759.63	3884.06	4922.37	9763.29
ENSG00000086102	NFX1	971.954	1075.78	1524.98	772.001	1845.5	2706.19	3105.75	1940.12	2682	5760.36
ENSG00000086159	AQP6	2	4.001	7	1	14.819	12.875	18.267	18.417	20.93	43.528
ENSG00000086189	DIMT1	978.465	953.818	1081.38	680.536	1118.97	1815.84	1746.64	1301.7	1651.68	3184.17
ENSG00000086200	IPO11	1203.74	1265	1674.89	957.68	1687.4	2206.46	2477.02	1710.06	2317.07	4422.68
ENSG00000086205	FOLH1	0	0	0	0	0	2	3	0	0	9
ENSG00000086232	EIF2AK1	2107.53	2204.08	2736.66	1695.41	2646.2	4116.32	4325.13	2993.42	4038.62	8282.73
ENSG00000086288	NME8	0	0	0	0	0	0	0	0	0	0
ENSG00000086289	EPDR1	164	142	293	189	41.824	60	73	399	454.001	898.151
ENSG00000086300	SNX10	36	37	82.999	36	38.01	85.291	83	51	81	168
ENSG00000086475	SEPHS1	1279	1177	1862.27	1223.03	1638.28	2219.34	2669.7	1680.22	2037.05	4067.47
ENSG00000086504	MRPL28	2871.14	2808.1	3546.73	2513	2836	3401.01	4610.05	3078.89	4016.85	7948.73
ENSG00000086506	HBQ1	7	14	6	11	11	15	20	11	27	31
ENSG00000086544	ITPKC	170	174	197	121	289.024	284.003	375	286.815	434.212	841
ENSG00000086548	CEACAM6	0	0	0	0	0	0	0	0	0	0
ENSG00000086570	FAT2	7	1	15.235	3	17.495	10.529	15	22.363	32.228	46.154
ENSG00000086589	RBM22	1416.79	1399.34	2444.52	1358.43	1989.05	2653.94	3071.61	2696.41	3248.11	6497.45
ENSG00000086598	TMED2	6161.26	6628.01	9206.32	5796.42	8224.84	11025.5	12741.1	8344.43	10374.9	19819.3
ENSG00000086619	ERO1B	187.005	221.999	250.846	123.001	947.239	1247.45	1299.71	448.677	569.565	1117.48
ENSG00000086666	ZFAND6	1316.27	1284.38	1714.74	1170.38	1646.15	2373.18	2834.96	2076.81	2388.54	5026.73
ENSG00000086696	HSD17B2	0	0	1	0	0	3	2	2	3	2
ENSG00000086712	TXLNG	698	717.363	1179.23	626.586	1177.09	1860.3	1641.07	1381.07	1730.12	3461.22
ENSG00000086717	PPEF1	0	0	2	0	1	0	1	0	0	0
ENSG00000086730	LAT2	56	55	73	35	75	96.002	141	157	250	367
ENSG00000086758	HUWE1	5914.36	6629.26	14487.8	4908.94	11606.2	15521.7	16009.5	11636.1	17755.3	31741.6
ENSG00000086827	ZW10	802.389	886.107	1269.66	802	1279.81	1773.63	1910.47	1172	1490.03	2876.13
ENSG00000086848	ALG9	415.489	418.001	687.976	382	721.001	1040.71	1170.12	724.305	935.655	1792.12
ENSG00000086967	MYBPC2	1	2	3	4	2	9	10	9	11	19
ENSG00000086991	NOX4	36.001	27	34.001	20.999	64	84	95	32.999	43.001	99.999
ENSG00000087008	ACOX3	319	320	400	221.999	339.388	434.091	533	324.001	431	839.208
ENSG00000087053	MTMR2	1155.74	1281.27	2184.9	1129.63	1580.54	2240.7	2370.81	1573.51	1922.39	3802.28
ENSG00000087074	PPP1R15A	2698	3261	2960.61	1639.91	6026.19	8223.1	9979.92	2721.13	4357.99	9186.51
ENSG00000087076	HSD17B14	333.219	328.001	315.179	218	496.091	639.957	871.994	384	566.002	1279.39
ENSG00000087077	TRIP6	3662.2	3688.56	3768.76	2473.68	3780.65	5385.72	6683.86	4430.01	6250.56	13151.2
ENSG00000087085	ACHE	32.999	53	139.098	40.999	130	110	212	273.001	341	733.12
ENSG00000087086	FTL	22396.7	25183.4	26986.8	18766.4	31466.7	32490.8	52994.6	23487.4	31232.6	71077.2
ENSG00000087087	SRRT	3657.24	3384	7478.34	3933.99	4968.34	6693.08	7538.48	6225.64	7917.79	13939.5
ENSG00000087088	BAX	1756.38	1817.85	2216	1511.11	2354.05	2976.52	4104.69	1957.11	2777.57	5858.74
ENSG00000087095	NLK	589	588.03	1044	506	865.165	1182.03	1340	1127.27	1377.98	2860.79
ENSG00000087111	PIGS	2198.46	2242	3227.89	1958.99	2424.44	3351.26	4185.89	3006.64	3998.8	7722.92
ENSG00000087116	ADAMTS2	355	383.007	626.04	353.001	328	476.115	475	324	399.999	817.1
ENSG00000087128	TMPRSS11E	0	0	0	0	0	1	0	4	4	14
ENSG00000087152	ATXN7L3	1541.62	1501.11	2616.7	1334	1862.52	2440.01	2745.65	2492.34	3411.94	6226.77
ENSG00000087157	PGS1	1061	1010.98	1451.24	764	1649.81	2112.78	2464.26	1883.47	2609.96	4993.56
ENSG00000087191	PSMC5	4147.02	4117.99	6214.77	4015.79	4897.5	7158.13	8577.84	5551.8	7558.82	14190
ENSG00000087206	UIMC1	636.001	708.124	910.107	532.001	955.159	1451.34	1678.02	1048.57	1372.54	2682.68
ENSG00000087237	CETP	0	0	1	3	3	5	4	2	12	11
ENSG00000087245	MMP2	33	43	73	57	168	167	210	399.736	591.772	1264.16
ENSG00000087250	MT3	1	0	1	2	1	4	4	0	3	7
ENSG00000087253	LPCAT2	68.001	62	98.999	72.142	61	126	99.563	202.661	249.979	442.463
ENSG00000087258	GNAO1	5	12	15	1	25.001	19	22	24.999	32	63.002
ENSG00000087263	OGFOD1	1331.12	1346.83	1962.23	1174.38	1890.05	2819.43	3132.68	2217.65	2779.32	5602.14
ENSG00000087266	SH3BP2	947.688	977	1883.21	704.511	2712.96	3308.73	3769	3053.09	4290.59	7778.13
ENSG00000087269	NOP14	1800.31	1737.1	2292.45	1229.62	2224.15	3253.43	3406.77	1934.62	2680.17	4997.51
ENSG00000087274	ADD1	4358.35	4350.04	6678.79	3850	4924.34	6857.36	7580.54	6205.77	8275.39	15297.4
ENSG00000087299	L2HGDH	534.347	605.101	846.758	501.674	913.676	1307.83	1401.54	1215.45	1567.25	3205.44
ENSG00000087301	TXNDC16	188	190.044	303	174	460.979	628.04	557.413	496.001	571.055	1073
ENSG00000087302	RTRAF	2514.1	2589.93	4510.52	2773.44	3321.47	4464.35	5573.64	4406.4	5337.74	11738.2
ENSG00000087303	NID2	184.758	207.544	7220.73	3872.56	425.451	594.301	747.418	5618.12	8520.52	15875
ENSG00000087338	GMCL1	407.97	473	755.752	376.999	1029.93	1363.25	1426.98	881.726	1102	2242.18
ENSG00000087365	SF3B2	7634.79	7912.02	10685.1	6196.63	8815.6	12407.6	14065.7	10799.5	14593.7	28501
ENSG00000087448	KLHL42	406.216	437	1020.17	495	969.059	1208.03	1340.69	964.968	1265.48	2360.41
ENSG00000087460	GNAS	26311.6	27983.1	35738.6	21615.1	32797.2	45857.8	61026	36505	47318.2	100722
ENSG00000087470	DNM1L	1805.36	1808	2651.35	1476.57	2450.81	3569.11	3627.73	2717.7	3348.54	6467.85
ENSG00000087494	PTHLH	31	35	61	28	38.233	54	51	173.044	208	405.826
ENSG00000087495	PHACTR3	0	3	2	1	2	2	4	8	11	29
ENSG00000087502	ERGIC2	1460.21	1425.84	2184.14	1288.67	1872.79	3004.01	2928.34	2384.01	2799.63	5738.22
ENSG00000087510	TFAP2C	1718.97	1798	2182	1118	1709.24	2402.78	2565.15	3023.59	3922.67	7588.1
ENSG00000087586	AURKA	7731.78	7768.46	8876.58	5530.95	6879.48	10246.5	11192.1	10067.2	11537.5	19717.5
ENSG00000087589	CASS4	19	42	27.999	23	24	47	41	109	143	262
ENSG00000087842	PIR	79	86	80	74	42	60.001	75	168.003	208	427.046
ENSG00000087884	AAMDC	222	218	334.595	205.144	275.167	384.574	507.029	318.001	464.001	904.137
ENSG00000087903	RFX2	220	228.001	274.124	162	297.001	344.001	444.006	192	281.013	538.855
ENSG00000087995	METTL2A	785.142	837.939	875.779	606.334	967.549	1459.4	1675.25	961.085	1389.23	2746.91
ENSG00000088002	SULT2B1	8	12.979	15	17	6	7	8	12	17	27
ENSG00000088035	ALG6	126.999	129.782	178	101.001	306	383.094	447.349	278.053	332.999	660
ENSG00000088038	CNOT3	1299.8	1381.65	2144.49	1019.35	2085.09	2489.46	3091.8	1537.8	1987.59	4402.39
ENSG00000088053	GP6	0	5	1	1	3	5	1	5	0	12
ENSG00000088179	PTPN4	201	190.999	383	189.999	440	582	586.009	650.999	880.893	1669.22
ENSG00000088205	DDX18	3653	3634.03	5605.68	3141.49	4333.51	6280.54	6402.34	6731.25	8205.23	15039.6
ENSG00000088247	KHSRP	10358.1	10845.1	18471.7	9309.71	9860.64	13914.5	14087.3	8984.88	12331.3	22897.7
ENSG00000088256	GNA11	3451.04	3547.03	5329.31	2651.99	3751.97	4876.46	5328.11	2973.14	4181.43	7708.5
ENSG00000088280	ASAP3	423	455.002	683.993	355.001	510.241	649.999	881	700	1010.58	2008.17
ENSG00000088298	EDEM2	1186	1224.03	1218.8	933.993	1711	2254.68	3100.69	1909.26	2621.91	5401.19
ENSG00000088305	DNMT3B	355	388.998	650.011	303.001	975.987	1170.3	1480.94	659.001	948.999	1929.1
ENSG00000088320	REM1	3	2	6	1	2	2	2	16	20	39
ENSG00000088325	TPX2	16397.1	17129.5	22696.2	12891.3	15376.1	23329.9	22970.3	19809.3	24219.4	42755.3
ENSG00000088340	FER1L4	31.165	0	0	5.996	0	93.783	50.145	57.173	73.11	298.37
ENSG00000088356	PDRG1	2202.94	2089	3745	2563	2211.16	3064.97	3914.38	3838.21	4780.09	9446.68
ENSG00000088367	EPB41L1	2163.27	2247	3424.91	1771.12	2600.32	3473.03	3932.22	3167.53	4274.55	8212.88
ENSG00000088386	SLC15A1	0	1	2	1	7	2	11.012	5	5	18
ENSG00000088387	DOCK9	549.001	558.848	763.001	296.999	887.085	1256.27	1284.04	901.001	1300.62	2447.7
ENSG00000088448	ANKRD10	233.001	240.999	672.066	257.001	976.065	1146.77	1461.16	936.501	1264.42	2457.39
ENSG00000088451	TGDS	130	143.073	181.001	100	195.95	332.997	377	298	368	700
ENSG00000088538	DOCK3	19.177	12.461	34.964	10.998	29.348	42.014	43.113	33.121	55.409	111.884
ENSG00000088543	C3orf18	44	22	57	31	63	62.001	73	33.999	47	74.917
ENSG00000088682	COQ9	692	726.999	738.991	583.999	835.397	1112.43	1308.09	833.986	1117	2318.01
ENSG00000088726	TMEM40	732	749.999	605.057	385.002	925.254	1250	1729.97	1191.09	1576.74	3457.61
ENSG00000088727	KIF9	68.532	66.001	118.109	72.59	85.024	135.758	125.255	88.092	102.936	170.166
ENSG00000088756	ARHGAP28	50	49	80	35	116.158	125	168.999	58.04	113.001	197.001
ENSG00000088766	CRLS1	741	738.693	914.604	592.001	892.221	1148.71	1386.28	1073	1357.15	2859.51
ENSG00000088782	DEFB127	0	0	0	0	0	0	0	0	0	0
ENSG00000088808	PPP1R13B	613.711	561.845	923.228	453.522	811.333	1061.55	1218.94	847.746	1138.73	2157.72
ENSG00000088812	ATRN	1378	1552.01	2241.22	1111	2779.13	3952.59	4040.99	2655.26	3742.89	6587.51
ENSG00000088826	SMOX	475	566.542	441.001	264	760.181	1050.42	1350.93	1505.93	2030.93	3961.54
ENSG00000088827	SIGLEC1	1	0	18.001	3	2	6	13	11	19	40
ENSG00000088832	FKBP1A	6445.01	6854.41	8434.07	5084.38	7785.72	9915.51	11650.4	9818.66	12684.9	25825.3
ENSG00000088833	NSFL1C	2579.08	2812.34	3381.09	2252	2613.32	3748.15	4237.94	2905.26	3828.21	7742.06
ENSG00000088836	SLC4A11	78.001	100	190	77	312.716	302	534.045	325.825	434.002	820
ENSG00000088854	DNAAF9	474	469	661.328	316	818.012	997.064	1154	841.078	1070.08	1869.57
ENSG00000088876	ZNF343	252.822	287	468.126	212.53	424.666	617.013	734.105	577.784	770.971	1512.84
ENSG00000088881	EBF4	7.999	6	20	4	21	29.999	33	37	36	100.001
ENSG00000088882	CPXM1	36	40	56	31	80	78	116.29	183.024	206.617	433
ENSG00000088888	MAVS	2540.1	2676.76	4134.02	1851.02	3735.08	5139.21	5539.43	4457.86	6336.62	11140.1
ENSG00000088899	LZTS3	477	468	773	428	733.015	883.069	1183	626.983	808.841	1742
ENSG00000088926	F11	0	0	0	0	0	0	0	0	1	1
ENSG00000088930	XRN2	2588.26	2659.19	3633.26	2271.16	3945.06	5554.73	6093.43	4545.73	5983.06	11328.6
ENSG00000088970	KIZ	168	176.999	251.999	152.002	262	393.001	441.903	255.123	325	647
ENSG00000088986	DYNLL1	3898.92	3638	5838.85	3951	3963.8	5265.12	7058.84	5654.1	7078.16	13747.3
ENSG00000088992	TESC	2	2	7	3	8	4	11	7	7	20
ENSG00000089006	SNX5	3099.3	3115.3	4787.22	2572.94	5206.87	7043.46	8042.31	5612.78	6422.15	13026.2
ENSG00000089009	RPL6	26063.2	27238	35602.9	24694.7	33727.5	47958.9	59947.1	34902.1	44280.6	89064.3
ENSG00000089012	SIRPG	4	2	3	1	9	8	9.987	8	27	28
ENSG00000089022	MAPKAPK5	663.441	816.978	1101.41	542.048	1450.35	1949.78	2216.4	1440.56	1771.9	3622.27
ENSG00000089041	P2RX7	12	10	27.964	11	48.986	54.239	60.267	55.333	64.883	181.935
ENSG00000089048	ESF1	1050.25	1094.94	1843.62	820	1388.12	2190.01	1899.49	1626.43	2169.61	4409.98
ENSG00000089050	RBBP9	777.03	704	1048.47	520	873.016	1185.31	1180.33	987.162	1223.07	2250.04
ENSG00000089053	ANAPC5	2433.44	2575.19	3476.63	2184.09	4950.39	6145.18	7389.87	4600.02	5966.33	12120
ENSG00000089057	SLC23A2	878	881	1577	738	1661.68	2112	2274.44	1788.96	2296.18	4451.16
ENSG00000089060	SLC8B1	320.999	303	426.001	250.001	525	654.405	966.025	561	781.372	1437.52
ENSG00000089063	TMEM230	1845	2040	2506.35	1615	2643.31	3531.08	4106.55	2816.85	3538.75	7769.92
ENSG00000089091	DZANK1	66.999	54.001	144	74	159.999	199.38	257	162.033	191.999	397.572
ENSG00000089094	KDM2B	847.227	929.263	1240.14	693.903	1346.26	1759.52	2118.36	1512.04	1961.5	3713.15
ENSG00000089101	CFAP61	0	2	0	0	1	4	0	2	0	1
ENSG00000089116	LHX5	0	1	0	0	0	0	0	1	0	3
ENSG00000089123	TASP1	133	134	194	107	189	269.055	330	238.001	295.999	619.001
ENSG00000089127	OAS1	46	49.956	74.923	35.973	489.043	588.585	1069.1	1426.57	2314.99	4269.69
ENSG00000089154	GCN1	4432.01	4491.39	7264.86	3263.74	5897.44	7771.01	8402.96	7430.8	10575.6	18641.4
ENSG00000089157	RPLP0	40368.1	42784	41899.6	31002.5	51609.7	67129.4	93657.2	50638	66926	143267
ENSG00000089159	PXN	5791.94	5861.84	8218.65	3671.6	6506.82	8258.66	9725.66	8545.98	11866.4	22815.2
ENSG00000089163	SIRT4	20	17	35	23	31	44	53	65.97	67.011	135
ENSG00000089169	RPH3A	0	0	0	0	0	0	0	1	1	4
ENSG00000089177	KIF16B	255	274	360	180	320	455	434	407	549.973	993.928
ENSG00000089195	TRMT6	1069.01	1099.79	1721	1033	1245.28	1920.96	1963.3	1628.04	2124	3894.29
ENSG00000089199	CHGB	1	7	8	5	4	10	11	23	27	65
ENSG00000089220	PEBP1	3461.53	3587.56	4576.57	2858	4059.28	5436.28	6689.94	4691.92	5997.03	12415.5
ENSG00000089225	TBX5	0	0	0	0	0	0	0	1	0	1
ENSG00000089234	BRAP	706	769.681	1118	582	1109.06	1536.08	1718.65	1133	1463.21	2893.98
ENSG00000089248	ERP29	2574.59	2765.52	3413	2413	5156.69	6721.22	8980.46	4162.72	5926.02	11254.2
ENSG00000089250	NOS1	0	1	0	1	0	0	1	2	1	2
ENSG00000089280	FUS	12132	12395.5	23379.9	11930	17322.3	26003.8	29460.5	16460.1	23323.4	43453.6
ENSG00000089289	IGBP1	1076.02	1117.02	1172.01	805.931	1411.11	1969.71	2497.33	1393.79	1898.51	3823.78
ENSG00000089327	FXYD5	1196.46	1241.1	1625	963.001	1394.95	1883	2718.68	1361.83	1836.01	4274.13
ENSG00000089335	ZNF302	210.444	221.789	481.027	194.791	783.915	1061.09	1190.53	634.993	752.497	1383.16
ENSG00000089351	GRAMD1A	1086.61	1092	1077	598	1120	1466.71	1912.22	938	1309.99	3029.08
ENSG00000089356	FXYD3	1	1	0	0	3	2	5	3	6	9
ENSG00000089472	HEPH	0	0	0	0	0	0	0	0	0	0
ENSG00000089486	CDIP1	734.001	733.009	1177.01	702.001	709	918.479	1200.04	1252.13	1774.59	3856.1
ENSG00000089505	CMTM1	32.681	47.001	62.11	43.68	36.001	71	99.942	74.813	91.502	174.745
ENSG00000089558	KCNH4	3	3	1	1	2	1	6	5	6	22
ENSG00000089597	GANAB	14976.2	16489	19814.6	12184.8	28544.9	37033.3	44541.2	22368.7	30259.9	57279.4
ENSG00000089639	GMIP	219	194	353	143.001	317.858	377.69	447.638	259.999	434	758
ENSG00000089682	RBM41	355.655	421.332	840.1	388.192	784.889	1204.78	1220.36	870.777	1035.34	1954.68
ENSG00000089685	BIRC5	8629.11	8636.93	10111	7315.63	6632.6	9753.08	10865	10223.2	12621.5	23017.8
ENSG00000089692	LAG3	1	2	10	4	18	14.001	21	13	12	24
ENSG00000089693	MLF2	5899.71	5994.74	8294.96	5256.02	5641.85	7306.02	9412.31	7773.4	10142.2	20213.7
ENSG00000089723	OTUB2	97.301	103.967	120.804	98.024	97.237	75.991	125.507	135.481	182.755	370.67
ENSG00000089737	DDX24	4769.15	4866.99	7333.69	4173.45	5649.77	7841.02	8798.31	7200.35	9814.3	18468
ENSG00000089775	ZBTB25	185.201	175.246	252.18	112.757	587.449	771.341	861.674	526.263	685.873	1391.3
ENSG00000089818	NECAP1	766.141	946	1202	666.148	1234.68	1635.8	1862.05	1618.1	2113.45	4205.32
ENSG00000089820	ARHGAP4	6	4	23	7	19	16	35.999	25	22	71.006
ENSG00000089847	ANKRD24	9	12	10	6	55.553	55	83	25	34	57
ENSG00000089876	DHX32	272.447	289.926	348.752	249.587	489.537	681.009	786.514	478.059	595.491	1129.96
ENSG00000089902	RCOR1	1585	1576.07	2455.25	1189.28	2403.27	3128.02	3247.82	2524.71	3474.36	6000.87
ENSG00000089916	GPATCH2L	833.146	830.001	1350.16	664	1408.98	2153.38	1982.98	1737	2466.59	4149.09
ENSG00000090006	LTBP4	1187.24	1273.05	2165.4	734.001	3398.74	4183.56	5464.09	2091.95	2815.43	5785.72
ENSG00000090013	BLVRB	597.001	624.268	664	461.999	681.726	831.418	1370.39	666.758	995	2119.97
ENSG00000090020	SLC9A1	695.001	749	1479.67	672.14	1472.02	1799.11	2448.35	1705.99	2289.24	4151.42
ENSG00000090054	SPTLC1	1309.93	1289.59	1846.91	1132.95	2921.72	4093.11	4258.46	2646.58	3242.59	6018.28
ENSG00000090060	PAPOLA	6336.96	6240.04	10829.3	5712.98	8328.57	11411.2	11910.9	10227.8	12876.3	24019.8
ENSG00000090061	CCNK	2289.31	2319.86	3992.81	1895.38	2276.5	3362.14	3764.81	3257.93	4024.63	8469.29
ENSG00000090097	PCBP4	787.997	819.557	1239	684.97	967.281	1170.93	1699.66	928.536	1128.72	2361.01
ENSG00000090104	RGS1	1	0	0	0	0	0	0	1	0	0
ENSG00000090238	YPEL3	191.001	203.002	316	164	364.056	338	499.691	283	324.999	855.06
ENSG00000090263	MRPS33	685	735.001	804.973	660.001	944.943	1546.01	1779.6	1144	1704.35	3139.32
ENSG00000090266	NDUFB2	1247.76	1306.4	1723.45	1239.63	2012.2	2805.01	3875.89	2315.18	3235.46	6578.03
ENSG00000090273	NUDC	4682.97	4891.27	6836.99	4026.37	4703.96	6936.98	8133.89	5274.31	7336.35	14458.7
ENSG00000090316	MAEA	2135.63	2215.98	2655.57	1609.24	2623.31	3511.56	4237.1	3049.2	3657.47	7162.55
ENSG00000090339	ICAM1	77.84	92.938	82.949	40.881	51.086	79.756	90.716	196.025	272.239	563.73
ENSG00000090372	STRN4	2215.01	2385.26	3499.35	1853	2604.41	3440.46	4033.71	2501.8	3379.27	7018.09
ENSG00000090376	IRAK3	1	0	1.294	0	1.961	0	2	0	0.827	1.039
ENSG00000090382	LYZ	8.281	5.296	15.503	6.263	19.941	24.785	42.313	22.32	32.715	57.316
ENSG00000090402	SI	0	2	0	0	0	0	0	0	0	0
ENSG00000090432	MUL1	947	960	1288.74	915	1022.87	1239.93	1641	1326.01	1763	3214.38
ENSG00000090447	TFAP4	278.001	333	403.001	190	323.811	411	514.115	293	407	928.439
ENSG00000090470	PDCD7	728	636	836.787	451	881.183	1312.1	1457.35	1081.85	1386.63	2666.77
ENSG00000090487	SPG21	1221.01	1322.37	1580.03	1013.9	1835.45	2460.24	3086.5	1961.52	2604.31	5589.07
ENSG00000090512	FETUB	0	1	1	0	6	9	2	6	10	11
ENSG00000090520	DNAJB11	2582.25	2827.33	4966.18	2818.95	9452.81	11951.2	14917.6	3958.07	4723.4	9263.37
ENSG00000090530	P3H2	1012.99	951.23	1167.21	713	653.833	925.001	1118.2	1333.07	1767.78	3328.46
ENSG00000090534	THPO	1	2	5	0	3	1	0	1	2	9
ENSG00000090539	CHRD	7	9	14	7	18	13	24	46.001	56	110.001
ENSG00000090554	FLT3LG	55.687	88.548	70.524	38.322	133.661	142.076	237.222	98.944	197.382	342.967
ENSG00000090565	RAB11FIP3	759.287	864.001	1184	616	1084	1412	1719.76	1009	1401.5	2678.08
ENSG00000090581	GNPTG	652.653	697.537	930.206	524.657	1579	2104.59	2688.55	1373.79	1811.15	3861.21
ENSG00000090612	ZNF268	347	368.956	696.015	302	719.669	981.371	1052.56	698.906	873.927	1611.89
ENSG00000090615	GOLGA3	2029.6	2150	3784.92	1564	4475	6116.65	6267.33	4199.98	5831.98	10852.1
ENSG00000090621	PABPC4	4825.89	4996.09	7086.1	3617.09	5783.34	8084.52	9250.06	6336.87	8318.93	15856.8
ENSG00000090659	CD209	0	0	2	0	0	3	2	1	2	0
ENSG00000090661	CERS4	214	208.001	229.001	182	328.048	351.179	556.091	213.001	300.746	615
ENSG00000090674	MCOLN1	620	728	845.012	482.999	1181.37	1486.18	1981.06	793.58	1097.83	2231.9
ENSG00000090686	USP48	1659	1793.07	2622.49	1307	2720.81	3868.2	4069.66	2631.5	3633.07	7071.52
ENSG00000090776	EFNB1	464.293	462	764.746	450	670.717	870	1122.28	1386.94	2202.15	4070.76
ENSG00000090857	PDPR	956.741	958.119	1971.55	845.462	2384.24	3097.58	3399.75	2602.12	3798.89	6583.96
ENSG00000090861	AARS1	5793.57	7003.31	7288.67	4535.01	16730.6	22070	27217.7	7474.37	11008.5	22451
ENSG00000090863	GLG1	2469.99	2719	3635.53	2027.09	4513.97	6190.47	6530.94	4296.86	5840.62	10546.5
ENSG00000090889	KIF4A	2689.72	2735.75	3583.45	2029.47	3124.11	4390.39	4433.92	3671.08	4576.19	8190.7
ENSG00000090905	TNRC6A	1320	1247.19	3356.53	1190	2781.82	3845.2	3633.37	2994.7	4164	7258.36
ENSG00000090924	PLEKHG2	607.031	651.998	1443.51	490.999	1420.58	1714.15	2143.26	1144.21	1601.14	3181.65
ENSG00000090932	DLL3	61	65	79	46.999	81	103.999	119	82	102	245
ENSG00000090971	NAT14	632	648	856.001	517	1021.89	1227.38	1726.86	601.272	810.772	1742.7
ENSG00000090975	PITPNM2	225	204	430.511	151	295	323.24	389.999	580.957	813.345	1696.16
ENSG00000090989	EXOC1	512.62	595	812.537	435.998	1064.37	1429.72	1600.8	997.88	1261.63	2602.59
ENSG00000091009	RBM27	1314.87	1230.68	2373.79	1109.27	1886.75	2716.49	2568.47	2390.51	3092.94	5703.47
ENSG00000091010	POU4F3	1	2	6	6	1	0	5	3	3	11
ENSG00000091039	OSBPL8	1728	1732	2932.37	1468	2945.46	4242.53	3635.06	3021.53	4109.69	7313.38
ENSG00000091073	DTX2	356.742	402.118	495.014	247.116	446.229	497.554	765.929	708.747	964.866	1952.48
ENSG00000091106	NLRC4	0	3	1.678	3	12	9	15	4.895	3	6.802
ENSG00000091127	PUS7	875.006	885.006	1166.01	719	1377.39	1965.91	2003.2	1685.99	2073.18	4350.24
ENSG00000091128	LAMB4	2.07	7.03	17.515	1	18.288	25.926	24.797	20.978	23.591	38.936
ENSG00000091129	NRCAM	25	43	68	32	131	141	179.001	348	534	1025.13
ENSG00000091136	LAMB1	6290.79	7237.39	7782.92	3778.28	20662.2	27258.5	30339.9	13896	20315.2	39561.1
ENSG00000091137	SLC26A4	3	8	3	2	11	16	17.075	10.79	24.033	34.063
ENSG00000091138	SLC26A3	0	0	0	0	1	1	1	0	3	6
ENSG00000091140	DLD	1901.71	1785	2719.58	1558.94	2257.17	3381.72	3426.92	3225.47	3667.6	7143.76
ENSG00000091157	WDR7	284	313.781	521.979	258.251	354.347	552.577	539.426	458.501	724.876	1295.05
ENSG00000091164	TXNL1	793.944	866.197	1044.16	722.749	1050.05	1639.4	1804.14	1288	1605.07	3243.59
ENSG00000091181	IL5RA	0	1	1	2	0	0	1	0	1	4
ENSG00000091262	ABCC6	31.321	25.077	49.813	19.15	72.279	85.282	99.207	62.131	118.179	193.356
ENSG00000091317	CMTM6	1512.84	1471	2487.14	1366	2365.34	3335.41	3443.98	2521	3304.86	5847.7
ENSG00000091409	ITGA6	1302.08	1254	1598	807.001	1844.07	2631.72	2585.92	1992.26	2816.99	4893.16
ENSG00000091428	RAPGEF4	12	13	18	3	18	32	37	23	23	43
ENSG00000091436	MAP3K20	6985.5	7694.02	9226.85	4864.42	8586.03	12603.3	11257.4	7421.59	9316.7	17265
ENSG00000091482	SMPX	0	0	0	0	0	0	0	0	0	0
ENSG00000091483	FH	1748.87	1876.01	2169	1538.53	2451.7	3656.2	4099.26	2149.57	2682.08	5481.24
ENSG00000091490	SEL1L3	829.411	820.001	789.001	496.992	1651.74	2054.56	2541.02	868.987	1174.92	2276
ENSG00000091513	TF	52.166	32.852	155.294	45.06	193.969	218.805	212.8	171.098	234.143	443.188
ENSG00000091527	CDV3	4072.68	3930.99	7977	3959.82	6202.81	8765.49	9241.11	6205.78	8333.01	16027.8
ENSG00000091536	MYO15A	2	0	6	1	15	21	28.999	11	19.001	42
ENSG00000091542	ALKBH5	2728.92	2798.87	3707.74	2187.83	2968.16	3887.44	4618.08	3410.71	4308.87	8459.13
ENSG00000091583	APOH	0	0	0	0	0	0	0	0	0	0
ENSG00000091592	NLRP1	493.931	530.785	754.299	403.157	1173.31	1557.38	1736.86	861.432	1298.31	2548.34
ENSG00000091622	PITPNM3	142	175	251.236	93.999	346.093	446.999	500.143	332.209	491.997	934.621
ENSG00000091640	SPAG7	798.012	952.128	882.001	539	1181.16	1763.9	2241.76	1306.66	1712.58	3691.65
ENSG00000091651	ORC6	1063.7	1114.11	1926.96	1098.15	2340.24	3318.23	4014	2685.02	3440.72	6929.74
ENSG00000091656	ZFHX4	1131	1384.12	4902.24	1420	3202.09	4416.86	4054.79	3449.72	4841.5	8122.64
ENSG00000091664	SLC17A6	0	0	0	0	0	0	0	0	0	3
ENSG00000091704	CPA1	0	0	1	0	1	0	1	3	9	7
ENSG00000091732	ZC3HC1	731.999	684.999	795.004	553	825.001	1118.01	1401.18	1036.04	1347.91	2854.18
ENSG00000091831	ESR1	1	0	3	0	2	15	4	3	7	6
ENSG00000091844	RGS17	41	59	114	50	106	159.007	144.495	202	275	455.124
ENSG00000091879	ANGPT2	3.016	1	3	1	14	18.437	13.452	6	17.423	33.912
ENSG00000091947	TMEM101	1068	1115	1019	741	1364.61	1959.64	2405.44	1523.62	1951.25	4162.12
ENSG00000091972	CD200	34	54	63	25	175.001	261.003	324	195	291.351	669.92
ENSG00000091986	CCDC80	3212.55	3404.91	3916.24	2312	7780.85	12098.8	12118.5	3069.92	4115.88	7697.44
ENSG00000092009	CMA1	0	0	0	1	0	0	0	0	0	0
ENSG00000092010	PSME1	2280.89	2452.59	2390.31	1847.91	4401.36	5274.75	7434.05	5029.83	7022.7	14964.3
ENSG00000092020	PPP2R3C	470.744	516	708.198	461.743	761.861	1052.93	1278.09	787.999	977	1900.48
ENSG00000092036	HAUS4	558.992	680.001	692.013	534.181	742.043	1039.91	1316.71	793.971	1080.83	2432.71
ENSG00000092051	JPH4	7	8	16.001	7	13	14	20	24	52	92
ENSG00000092054	MYH7	0	0	0	0	0	0	0	1	1	3
ENSG00000092067	CEBPE	2	0	0	2	1	1	3	1	7	7
ENSG00000092068	SLC7A8	2	6	10	9	12	14	20	23.001	48.672	49
ENSG00000092094	OSGEP	516.532	595.999	776.608	508.002	1387.83	1844.84	2268.98	1092.02	1374.65	2885.08
ENSG00000092096	SLC22A17	495.001	558.232	738.036	357	705.928	823.588	1282.49	726.981	896.37	1895.09
ENSG00000092098	RNF31	908.816	957.556	1269.82	631.417	1615.01	2018.22	2665.57	1847.23	2472.96	4662.52
ENSG00000092108	SCFD1	1058.96	1064	1709.02	1009	2132.14	3341.58	3450.13	2037.88	2368.39	4786.34
ENSG00000092140	G2E3	874.999	958.04	1175	587	1571.2	2215.91	2153.5	1851.13	2190.36	4243.3
ENSG00000092148	HECTD1	2541.99	2699.28	5479.68	2432.74	5094.66	6882.63	6496.53	6240.17	9119.3	16511
ENSG00000092199	HNRNPC	12090	13231	16209	10666.9	17185.4	23925.3	26619	17468.2	22881.7	43105.5
ENSG00000092200	RPGRIP1	2	3	2	0	1	2	6	8	4	6
ENSG00000092201	SUPT16H	6752.09	6694.33	10279.7	5698.57	9960.54	14209.4	15096.7	10552.2	14423.8	26359.3
ENSG00000092203	TOX4	2429.64	2492.82	3598.37	2317.32	3086.4	4455.76	4970.73	3411.8	4639.53	8403.96
ENSG00000092208	GEMIN2	301.999	321	332	221	443.001	619.011	735.429	510.044	668	1368.99
ENSG00000092295	TGM1	8	17	51	21	61	85.04	118.999	64	67	114.992
ENSG00000092330	TINF2	944.584	1013.89	1117.21	768.769	1247.88	1554.44	1954.64	1275.63	1746.16	3454.03
ENSG00000092345	DAZL	0	0	0	0	0	0	0	0	0	0
ENSG00000092377	TBL1Y	0	0	0	0	0	0	0	0	0	0
ENSG00000092421	SEMA6A	5	6	18.392	1	19	30	49	20	22	41.001
ENSG00000092439	TRPM7	945.996	996	1324.31	610	3061.95	3895.18	4072.46	2528.21	3476.06	6549.8
ENSG00000092445	TYRO3	517.937	564.197	692.393	405.999	802.875	976.88	1343.53	717.566	999.514	1987.01
ENSG00000092470	WDR76	1552.6	1570.71	2337	1402.01	2060.31	2984	3101.6	2262.24	2825.99	5638.91
ENSG00000092529	CAPN3	5.002	6	14.067	5	19.598	30	32.445	22.308	29.245	52.727
ENSG00000092531	SNAP23	2042.71	2133.72	2749.54	1789	2861.93	3735.28	3889.6	3105.53	3814.61	7426.93
ENSG00000092607	TBX15	0	1	0	1	1	1	4	0	8	19
ENSG00000092621	PHGDH	2755.86	3396.79	4752.31	3244	6884.19	8811.11	12514.8	4677.03	6211.87	12881.6
ENSG00000092758	COL9A3	131	139.001	225	84	317.772	388.124	555.019	537.632	674.001	1396.23
ENSG00000092820	EZR	7021.46	6955.93	8641.93	4871	6014.73	8909.53	9293.73	8056.15	10261.2	19174.9
ENSG00000092841	MYL6	24852.4	25368.8	26001.4	24098	27729	37845.5	52319.5	31157.4	43941.3	84670.9
ENSG00000092847	AGO1	1085.08	1131	1994.64	925	1305.36	1835.82	1956.81	1668.08	2405.68	4258.26
ENSG00000092850	TEKT2	4	3	9	4	4	9	13	2	8	14
ENSG00000092853	CLSPN	1659.74	1695.24	4051.96	1752.56	2869.82	3874.39	4069.29	3061.91	4380.24	7849.49
ENSG00000092871	RFFL	331.577	377.267	578.176	243.857	546.123	738.548	983.845	719.318	983.184	2024.6
ENSG00000092929	UNC13D	60	58.172	75.169	31	125.818	113.287	214.918	126.687	128.028	322.513
ENSG00000092931	MFSD11	471.137	513.099	774.704	419.503	982.775	1253.92	1532.78	999.91	1291.72	2356.09
ENSG00000092964	DPYSL2	1434.81	1470	2504.71	1268	2222.46	2967.16	3543.07	1856.12	2437.24	4346.28
ENSG00000092969	TGFB2	4142.87	4726.03	7016.49	3651.48	8137.05	11833.4	10342.9	3179.34	4191.67	8530.41
ENSG00000092978	GPATCH2	246	248	432	264	487	611.988	660.205	550.375	637	1225.54
ENSG00000093000	NUP50	2112	2061.26	4016.6	2078.22	2933.76	4427.72	4748.88	3943.64	5170.95	9349.33
ENSG00000093009	CDC45	1447	1369	1878	1202.64	2677.87	3491.74	4218.27	2037	2746.19	5476.14
ENSG00000093010	COMT	1632	1723	1941.01	1232	2262.21	2975.23	4085.53	1842.77	2288.04	4903.47
ENSG00000093072	ADA2	3.112	7.012	9.938	3	10	15.305	25.007	14.002	20.001	40.625
ENSG00000093100		0	0	327.504	0	713.05	860.747	1828.86	708.386	640.268	2206.64
ENSG00000093134	VNN3P	0	0	0	0	0	0	0	0	0	0
ENSG00000093144	ECHDC1	679.998	619.001	986.987	588.669	891.203	1371.26	1555.72	1081.93	1311	2507.99
ENSG00000093167	LRRFIP2	1010	1025.85	1240	608.999	1429.36	2045.84	2076.99	1010.01	1364.03	2783
[truncated: 60,750 more rows]

## Sheet: alldegs
gene_id	genename	baseMean	log2FoldChange	lfcSE	stat	pvalue	padj
ENSG00000000971	CFH	97.7738	0.927834	0.140433	6.60694	3.92336e-11	6.07166e-10
ENSG00000001497	LAS1L	2638.23	-0.130333	0.0429159	-3.03695	0.00238989	0.00637353
ENSG00000001561	ENPP4	1311.26	-0.327288	0.104274	-3.13874	0.00169673	0.0047014
ENSG00000001630	CYP51A1	3385.03	-0.270168	0.0788129	-3.42796	0.00060813	0.00189376
ENSG00000001631	KRIT1	1816.75	0.168429	0.0559467	3.01053	0.00260796	0.00689154
ENSG00000002016	RAD52	522.444	-0.292468	0.0746257	-3.91913	8.88688e-05	0.000341437
ENSG00000002834	LASP1	17116.4	0.319404	0.0581754	5.49037	4.01096e-08	3.45219e-07
ENSG00000002919	SNX11	1008.78	0.21772	0.0582617	3.73694	0.000186276	0.000656403
ENSG00000003137	CYP26B1	129.729	1.40793	0.168748	8.34339	7.21896e-17	2.76603e-15
ENSG00000003249	DBNDD1	685.549	0.335993	0.0843698	3.98238	6.82288e-05	0.000269546
ENSG00000003756	RBM5	3014.77	-0.390663	0.0884028	-4.41912	9.91017e-06	4.80806e-05
ENSG00000003989	SLC7A2	1006.32	0.224284	0.0774423	2.89614	0.00377787	0.00959631
ENSG00000004399	PLXND1	1753.46	0.383631	0.055383	6.92687	4.30256e-12	7.93229e-11
ENSG00000004487	KDM1A	3549.09	0.163077	0.0558115	2.92192	0.00347883	0.00892761
ENSG00000004534	RBM6	2004.79	-0.38361	0.0834833	-4.59505	4.32638e-06	2.29891e-05
ENSG00000004700	RECQL	4039.84	0.193194	0.0540014	3.57758	0.000346795	0.00114885
ENSG00000004864	SLC25A13	1057.63	0.58951	0.0743668	7.92706	2.24393e-15	7.20835e-14
ENSG00000004975	DVL2	3015.61	-0.241514	0.0632091	-3.82087	0.000132982	0.00048611
ENSG00000005175	RPAP3	1649.27	0.262751	0.0727257	3.6129	0.000302792	0.00101712
ENSG00000005189	REXO5	282.269	-0.395245	0.101691	-3.88673	0.000101605	0.000384448
ENSG00000005206	SPPL2B	1391.61	-0.696869	0.150144	-4.64135	3.46136e-06	1.88332e-05
ENSG00000005238	ATOSB	774.583	-0.232512	0.0670739	-3.46651	0.000527257	0.00166971
ENSG00000005249	PRKAR2B	291.098	0.857338	0.124959	6.86093	6.84129e-12	1.21378e-10
ENSG00000005379	TSPOAP1	117.954	-0.981597	0.174647	-5.62046	1.90447e-08	1.74293e-07
ENSG00000005448	WDR54	1803.39	-0.266723	0.077329	-3.4492	0.000562245	0.001766
ENSG00000005469	CROT	555.555	0.605639	0.0741914	8.16319	3.26277e-16	1.16589e-14
ENSG00000005483	KMT2E	1958.25	0.254507	0.0807201	3.15296	0.00161623	0.00451273
ENSG00000005486	RHBDD2	1458.07	0.533333	0.0729891	7.30702	2.73127e-13	6.54321e-12
ENSG00000005801	ZNF195	1031.17	0.303193	0.0674568	4.49463	6.9691e-06	3.53062e-05
ENSG00000005884	ITGA3	23876	-0.359494	0.0488854	-7.35381	1.92638e-13	4.73078e-12
ENSG00000006007	GDE1	2043.58	0.312912	0.0560459	5.58313	2.36223e-08	2.12367e-07
ENSG00000006042	TMEM98	814.836	0.316402	0.0757752	4.17553	2.97289e-05	0.00012812
ENSG00000006118	TMEM132A	1358.82	0.444889	0.0882522	5.04111	4.62842e-07	3.12019e-06
ENSG00000006432	MAP3K9	942.986	0.405139	0.105537	3.83885	0.000123614	0.000456854
ENSG00000006468	ETV1	211.101	1.38045	0.154998	8.90626	5.27819e-19	2.85719e-17
ENSG00000006576	PHTF2	2677.69	-0.278594	0.0801829	-3.47448	0.000511844	0.0016282
ENSG00000006606	CCL26	122.662	1.93794	0.217793	8.89807	5.68237e-19	3.03809e-17
ENSG00000006607	FARP2	1648.4	0.500196	0.0834899	5.9911	2.08427e-09	2.3331e-08
ENSG00000006652	IFRD1	2511.12	-0.329343	0.11098	-2.96759	0.00300149	0.00781936
ENSG00000006695	COX10	682.406	0.203652	0.063966	3.18375	0.00145381	0.00410702
ENSG00000006704	GTF2IRD1	1114.65	-0.557756	0.0650676	-8.57194	1.01757e-17	4.44828e-16
ENSG00000006712	PAF1	2313.42	-0.184412	0.0531524	-3.4695	0.000521425	0.00165372
ENSG00000006744	ELAC2	3888.55	0.222758	0.0570117	3.90723	9.33593e-05	0.000357073
ENSG00000007080	CCDC124	1829.72	-0.274736	0.0739011	-3.71762	0.00020111	0.000703029
ENSG00000007237	GAS7	892.682	0.439244	0.0683372	6.4276	1.29635e-10	1.82018e-09
ENSG00000007255	TRAPPC6A	96.9504	-0.608554	0.144082	-4.22368	2.40349e-05	0.000106756
ENSG00000007341	ST7L	660.175	-0.351687	0.0869172	-4.04624	5.20479e-05	0.000211872
ENSG00000007372	PAX6	921.761	-0.312459	0.0989134	-3.15891	0.0015836	0.00443137
ENSG00000007520	TSR3	1465.55	-0.24871	0.0666234	-3.73307	0.000189158	0.000666005
ENSG00000007541	PIGQ	1642.42	-0.276586	0.0824942	-3.35279	0.00080001	0.00241675
ENSG00000007944	MYLIP	475.073	0.89194	0.0878296	10.1553	3.13689e-24	2.89162e-22
ENSG00000008083	JARID2	1236.73	-0.35629	0.0815663	-4.3681	1.2533e-05	5.96237e-05
ENSG00000008130	NADK	1749.67	-0.19145	0.0476721	-4.01598	5.91982e-05	0.000238009
ENSG00000008256	CYTH3	2150.72	-0.347606	0.0583397	-5.9583	2.54877e-09	2.78309e-08
ENSG00000008282	SYPL1	2857.84	0.196821	0.0633349	3.10762	0.00188603	0.00515519
ENSG00000008283	CYB561	271.244	0.537836	0.0929875	5.78396	7.29605e-09	7.31964e-08
ENSG00000008294	SPAG9	5219.23	-0.197594	0.0617906	-3.1978	0.00138481	0.00393659
ENSG00000008382	MPND	367.979	-0.397329	0.117488	-3.38186	0.00071996	0.00220212
ENSG00000008394	MGST1	658.274	-1.00911	0.156703	-6.43965	1.19746e-10	1.69067e-09
ENSG00000008517	IL32	186.527	0.8504	0.19431	4.37652	1.2059e-05	5.75618e-05
ENSG00000008853	RHOBTB2	1075.49	0.261448	0.0614519	4.25451	2.09509e-05	9.44422e-05
ENSG00000009844	VTA1	1501.94	0.190451	0.0566727	3.36054	0.000777908	0.00236007
ENSG00000009950	MLXIPL	118.575	0.774161	0.159284	4.86025	1.17239e-06	7.18399e-06
ENSG00000010017	RANBP9	2903.77	-0.245733	0.0512364	-4.79607	1.61805e-06	9.57361e-06
ENSG00000010244	ZNF207	8361.33	0.304829	0.0631705	4.8255	1.39654e-06	8.40371e-06
ENSG00000010256	UQCRC1	4722.17	-0.470901	0.0681414	-6.91064	4.82486e-12	8.86952e-11
ENSG00000010318	PHF7	106.985	-0.480536	0.134678	-3.56805	0.000359649	0.00118772
ENSG00000010322	NISCH	1900.55	-0.376375	0.115304	-3.26419	0.00109776	0.00319995
ENSG00000010361	FUZ	262.481	-0.450149	0.130891	-3.43913	0.000583595	0.0018263
ENSG00000010404	IDS	3108.34	0.238296	0.0560782	4.24934	2.14398e-05	9.65096e-05
ENSG00000010803	SCMH1	737.81	-0.263865	0.0752199	-3.50792	0.000451623	0.00145593
ENSG00000010810	FYN	976.986	-0.29406	0.0479396	-6.13396	8.57198e-10	1.05971e-08
ENSG00000010818	HIVEP2	398.733	1.11305	0.0907284	12.2679	1.34636e-34	2.44673e-32
ENSG00000011007	ELOA	2044.93	0.347237	0.0476689	7.28435	3.23232e-13	7.6145e-12
ENSG00000011009	LYPLA2	1018.32	0.567091	0.0956883	5.92644	3.09565e-09	3.32039e-08
ENSG00000011105	TSPAN9	992.854	0.503823	0.0928293	5.42741	5.71769e-08	4.7446e-07
ENSG00000011198	ABHD5	500.62	-0.438629	0.087551	-5.00999	5.44332e-07	3.59898e-06
ENSG00000011201	ANOS1	137.517	-0.538179	0.128096	-4.20137	2.65305e-05	0.000116128
ENSG00000011243	AKAP8L	1834.9	0.210246	0.058521	3.59266	0.000327316	0.001092
ENSG00000011304	PTBP1	14727.8	0.144662	0.0352678	4.1018	4.09944e-05	0.000170812
ENSG00000011347	SYT7	100.578	-0.685215	0.23663	-2.89572	0.00378287	0.00960326
ENSG00000011426	ANLN	9891.89	0.319826	0.0783242	4.08336	4.43885e-05	0.000183732
ENSG00000011454	RABGAP1	2156.67	-0.313137	0.0831656	-3.76523	0.000166398	0.000593593
ENSG00000011478	QPCTL	835.945	-0.668634	0.0923068	-7.24361	4.36898e-13	1.00502e-11
ENSG00000012048	BRCA1	3347.61	-0.200566	0.0337939	-5.93499	2.93867e-09	3.17072e-08
ENSG00000012061	ERCC1	1467.97	-0.379506	0.0751777	-5.04812	4.46174e-07	3.0143e-06
ENSG00000012171	SEMA3B	1684.49	0.449198	0.0744618	6.0326	1.61347e-09	1.85578e-08
ENSG00000012174	MBTPS2	1227.27	0.170939	0.0518536	3.29657	0.000978722	0.00288871
ENSG00000012211	PRICKLE3	320.734	0.81276	0.173123	4.69468	2.67022e-06	1.49441e-05
ENSG00000012232	EXTL3	1568.86	0.534635	0.0872992	6.12417	9.11565e-10	1.11931e-08
ENSG00000012660	ELOVL5	7451.18	-0.278801	0.0514699	-5.41678	6.06803e-08	4.99621e-07
ENSG00000012822	CALCOCO1	1737.97	-0.270094	0.0806201	-3.3502	0.00080752	0.00243481
ENSG00000013288	MAN2B2	982.81	-0.643465	0.0859608	-7.48556	7.12419e-14	1.892e-12
ENSG00000013441	CLK1	1454.23	0.3241	0.0808979	4.00628	6.1682e-05	0.000246747
ENSG00000013583	HEBP1	1033.83	-0.394885	0.0649215	-6.0825	1.1832e-09	1.41728e-08
ENSG00000014138	POLA2	1817.16	-0.494705	0.0656593	-7.53443	4.90461e-14	1.34175e-12
ENSG00000014824	SLC30A9	1455.86	-0.437926	0.0942761	-4.64514	3.39841e-06	1.85303e-05
ENSG00000014919	COX15	1907.43	0.198624	0.0534446	3.71644	0.000202049	0.000705534
ENSG00000015133	CCDC88C	212.303	0.347073	0.100772	3.44413	0.000572895	0.00179613
ENSG00000015153	YAF2	538.05	0.222234	0.0738802	3.00803	0.00262946	0.00694403
ENSG00000015479	MATR3	10659.5	0.215704	0.0594219	3.63004	0.000283379	0.000956959
ENSG00000015676	NUDCD3	974.291	-0.453876	0.0652111	-6.9601	3.40029e-12	6.45599e-11
ENSG00000016864	GLT8D1	1433.34	-0.513413	0.0582093	-8.82012	1.14336e-18	5.81787e-17
ENSG00000017260	ATP2C1	4684.57	-0.199221	0.0470517	-4.23408	2.29486e-05	0.000102467
ENSG00000018510	AGPS	2690.92	0.275773	0.0582386	4.73523	2.18804e-06	1.25097e-05
ENSG00000018610	STEEP1	1070.35	0.150175	0.05188	2.89466	0.0037957	0.0096279
ENSG00000019144	PHLDB1	2995.49	-0.151332	0.0454139	-3.33228	0.000861377	0.00258312
ENSG00000019186	CYP24A1	164.901	0.658003	0.123685	5.32	1.03768e-07	8.11828e-07
ENSG00000019582	CD74	128.614	1.09127	0.296292	3.68308	0.000230436	0.000793935
ENSG00000020922	MRE11	1989.76	-0.291733	0.0784868	-3.71697	0.000201624	0.000704439
ENSG00000021355	SERPINB1	203.424	0.696687	0.144963	4.80597	1.54003e-06	9.1588e-06
ENSG00000021645	NRXN3	501.949	0.474894	0.0745941	6.36637	1.93548e-10	2.6503e-09
ENSG00000022267	FHL1	2760.93	-0.240778	0.0393539	-6.11827	9.45956e-10	1.15707e-08
ENSG00000022840	RNF10	5395.55	0.479065	0.0412499	11.6137	3.50955e-31	5.37891e-29
ENSG00000022976	ZNF839	412.876	-0.481715	0.110913	-4.34319	1.40431e-05	6.61392e-05
ENSG00000023191	RNH1	6234.39	-0.191321	0.0587984	-3.25385	0.00113854	0.0033052
ENSG00000023318	ERP44	2128.21	-0.646511	0.10575	-6.11361	9.74025e-10	1.18684e-08
ENSG00000023330	ALAS1	1652.79	-0.333603	0.0527375	-6.32573	2.52036e-10	3.39635e-09
ENSG00000023445	BIRC3	204.356	0.59593	0.138645	4.29825	1.72151e-05	7.94028e-05
ENSG00000023608	SNAPC1	2419.33	-0.223332	0.0697991	-3.19964	0.00137597	0.00391366
ENSG00000023697	DERA	1492.85	-0.21681	0.0670043	-3.23576	0.00121319	0.00349637
ENSG00000023839	ABCC2	174.611	2.27801	0.256693	8.87445	7.02803e-19	3.70969e-17
ENSG00000024422	EHD2	6660.6	-0.302628	0.0682642	-4.43319	9.285e-06	4.53937e-05
ENSG00000025708	TYMP	149.837	0.460169	0.123013	3.7408	0.000183433	0.000647752
ENSG00000025796	SEC63	2555.74	-0.314578	0.0851064	-3.69629	0.000218775	0.000757908
ENSG00000025800	KPNA6	3769.37	0.163609	0.0546569	2.99338	0.00275908	0.0072562
ENSG00000026025	VIM	46637.9	-0.325535	0.07586	-4.29126	1.77666e-05	8.17686e-05
ENSG00000026103	FAS	526.421	0.567468	0.111012	5.11178	3.19142e-07	2.24051e-06
ENSG00000026559	KCNG1	703.546	-0.432374	0.0871151	-4.96325	6.93233e-07	4.49013e-06
ENSG00000026652	AGPAT4	339.886	0.965429	0.112315	8.5957	8.27611e-18	3.68113e-16
ENSG00000027075	PRKCH	230.553	0.849624	0.117089	7.25621	3.98081e-13	9.20726e-12
ENSG00000028137	TNFRSF1B	168.499	1.01019	0.194751	5.18708	2.13616e-07	1.56533e-06
ENSG00000028839	TBPL1	419.478	0.320068	0.0822041	3.89358	9.8776e-05	0.000375308
ENSG00000029364	SLC39A9	2359.21	0.167886	0.0417982	4.01658	5.90476e-05	0.000237554
ENSG00000029534	ANK1	225.276	0.563662	0.145653	3.86989	0.000108886	0.000408201
ENSG00000029639	TFB1M	306.316	-0.376551	0.0874602	-4.3054	1.66681e-05	7.71037e-05
ENSG00000030110	BAK1	1321.81	0.366053	0.0683983	5.35178	8.70912e-08	6.91565e-07
ENSG00000031081	ARHGAP31	200.98	0.362616	0.119611	3.03162	0.00243245	0.00648026
ENSG00000031698	SARS1	6848.04	-0.551208	0.106606	-5.1705	2.33467e-07	1.69613e-06
ENSG00000031823	RANBP3	2040.36	-0.353239	0.0574272	-6.15108	7.69575e-10	9.60723e-09
ENSG00000032389	EIPR1	781.504	-0.253511	0.078612	-3.22484	0.00126045	0.00361212
ENSG00000032444	PNPLA6	2476.05	-0.485863	0.0598351	-8.12003	4.66074e-16	1.62436e-14
ENSG00000033800	PIAS1	1765.94	0.180639	0.0624449	2.89278	0.00381851	0.00968213
ENSG00000034053	APBA2	925.482	-0.244089	0.0676946	-3.60575	0.000311258	0.00104225
ENSG00000034152	MAP2K3	2263.51	0.386546	0.0726101	5.32358	1.01746e-07	7.9748e-07
ENSG00000034677	RNF19A	1253.83	-0.264677	0.0746001	-3.54794	0.000388258	0.0012725
ENSG00000034713	GABARAPL2	1668.28	0.293973	0.0785464	3.74267	0.000182076	0.000643387
ENSG00000035115	SH3YL1	440.446	-0.509038	0.15668	-3.2489	0.00115852	0.00335706
ENSG00000035403	VCL	14789.8	0.477436	0.0661048	7.2224	5.10772e-13	1.16235e-11
ENSG00000035681	NSMAF	1340.9	-0.254108	0.0571448	-4.44674	8.71849e-06	4.28713e-05
ENSG00000035687	ADSS2	1821.17	-0.402699	0.0648887	-6.20599	5.4355e-10	6.95624e-09
ENSG00000036054	TBC1D23	2133.32	-0.216832	0.051669	-4.19657	2.70992e-05	0.000118126
ENSG00000036549	ZZZ3	1595.62	-0.184439	0.0521042	-3.5398	0.000400428	0.00130813
ENSG00000037042	TUBG2	814.648	-0.29778	0.0739914	-4.02453	5.709e-05	0.000230188
ENSG00000037280	FLT4	1523.11	-0.495725	0.0911294	-5.43979	5.3344e-08	4.4572e-07
ENSG00000037474	NSUN2	5507.62	0.182745	0.0542509	3.36852	0.000755737	0.00230159
ENSG00000037749	MFAP3	1750.91	0.291178	0.0678151	4.2937	1.7572e-05	8.09318e-05
ENSG00000037757	MRI1	1240.5	-0.383051	0.0762101	-5.02625	5.0017e-07	3.34349e-06
ENSG00000038210	PI4K2B	1011.06	-0.339673	0.0642175	-5.28941	1.22709e-07	9.46622e-07
ENSG00000038274	MAT2B	2265.14	0.175044	0.0540531	3.23836	0.00120218	0.00347093
ENSG00000038295	TLL1	293.62	-0.720875	0.0999848	-7.20984	5.60172e-13	1.26347e-11
ENSG00000038358	EDC4	3191.81	0.23765	0.0619669	3.83512	0.000125503	0.000462092
ENSG00000038427	VCAN	5178.75	0.913418	0.130108	7.02044	2.21168e-12	4.38237e-11
ENSG00000039123	MTREX	3626.08	-0.164224	0.0527585	-3.11275	0.00185355	0.00507295
ENSG00000039523	RIPOR1	3564.38	0.591342	0.118408	4.99411	5.91087e-07	3.87588e-06
ENSG00000039560	RAI14	9943.76	-0.454711	0.0635365	-7.15669	8.26501e-13	1.80342e-11
ENSG00000039650	PNKP	1198.16	-0.615808	0.114718	-5.36804	7.95982e-08	6.37637e-07
ENSG00000040199	PHLPP2	919.401	0.457727	0.0869947	5.26155	1.42846e-07	1.08746e-06
ENSG00000040531	CTNS	1027.93	-0.461209	0.0757927	-6.08513	1.16394e-09	1.39552e-08
ENSG00000040731	CDH10	169.47	0.814361	0.196701	4.1401	3.47148e-05	0.00014735
ENSG00000041880	PARP3	592.723	-0.357479	0.0702092	-5.09162	3.55014e-07	2.46783e-06
ENSG00000041982	TNC	16919.4	0.635869	0.139006	4.57441	4.77553e-06	2.50927e-05
ENSG00000042286	AIFM2	431.59	0.899789	0.127739	7.04394	1.86875e-12	3.76146e-11
ENSG00000042493	CAPG	2437.43	-0.248017	0.0853645	-2.90539	0.00366795	0.00935071
ENSG00000044090	CUL7	2468.28	-0.42891	0.0508651	-8.4323	3.38926e-17	1.36439e-15
ENSG00000044574	HSPA5	138513	-2.73981	0.331965	-8.25331	1.54065e-16	5.69727e-15
ENSG00000046604	DSG2	4273.83	-0.284178	0.0544153	-5.22239	1.76625e-07	1.31471e-06
ENSG00000046889	PREX2	125.698	1.21843	0.239393	5.08964	3.58741e-07	2.48966e-06
ENSG00000047188	YTHDC2	1574.33	-0.264381	0.0685701	-3.85563	0.000115433	0.000430117
ENSG00000047249	ATP6V1H	1709.12	0.258599	0.0741684	3.48665	0.000489117	0.00156372
ENSG00000047315	POLR2B	4600.93	0.194959	0.0580125	3.36064	0.00077762	0.00235976
ENSG00000047346	ATOSA	599.526	0.377403	0.0651544	5.79244	6.93693e-09	6.98691e-08
ENSG00000047578	KATNIP	508.024	-0.275769	0.0822673	-3.35211	0.000801982	0.00242041
ENSG00000047579	DTNBP1	973.731	-0.28342	0.0769607	-3.68266	0.000230811	0.000794628
ENSG00000048052	HDAC9	370.715	1.36952	0.212453	6.44622	1.14672e-10	1.62443e-09
ENSG00000048342	CC2D2A	678.857	0.193169	0.0601175	3.21319	0.0013127	0.00375172
ENSG00000048392	RRM2B	2147.86	0.655795	0.0978315	6.70331	2.0375e-11	3.31023e-10
ENSG00000048544	MRPS10	2991.6	-0.162403	0.0469043	-3.46243	0.000535321	0.00169146
ENSG00000048828	FAM120A	6375.63	-0.392888	0.0509124	-7.71695	1.19145e-14	3.56623e-13
ENSG00000049130	KITLG	462.635	0.999114	0.117654	8.49193	2.03236e-17	8.50447e-16
ENSG00000049192	ADAMTS6	834.806	-1.42488	0.156349	-9.11348	7.97781e-20	4.91185e-18
ENSG00000049239	H6PD	292.527	-0.642531	0.130335	-4.92983	8.23029e-07	5.23226e-06
ENSG00000049249	TNFRSF9	189.155	2.29577	0.171222	13.4081	5.42035e-41	1.25368e-38
ENSG00000049323	LTBP1	466.485	-1.09478	0.301837	-3.62705	0.000286674	0.000967058
ENSG00000049860	HEXB	6591.66	-0.543918	0.0555388	-9.79348	1.20085e-22	9.6684e-21
ENSG00000050165	DKK3	10792.3	-0.528157	0.0543699	-9.71414	2.62446e-22	2.07365e-20
ENSG00000050344	NFE2L3	1040.54	-0.228501	0.066826	-3.41934	0.000627727	0.00194859
ENSG00000050426	LETMD1	1960.86	-0.28985	0.0705629	-4.10767	3.99665e-05	0.000167241
ENSG00000050438	SLC4A8	494.83	0.383458	0.0858804	4.46502	8.00624e-06	3.97105e-05
ENSG00000050555	LAMC3	381.162	-0.986348	0.172635	-5.7135	1.10674e-08	1.06095e-07
ENSG00000050748	MAPK9	2292.04	0.142951	0.0430296	3.32215	0.000893272	0.00266807
ENSG00000051108	HERPUD1	5919.62	-2.1861	0.253835	-8.61228	7.16202e-18	3.26552e-16
ENSG00000052126	PLEKHA5	876.448	0.442445	0.0808724	5.4709	4.47748e-08	3.82782e-07
ENSG00000052723	SIKE1	1966.86	0.233725	0.0622153	3.75672	0.000172155	0.000611043
ENSG00000052802	MSMO1	2479.8	-0.484947	0.0775943	-6.24978	4.11028e-10	5.37377e-09
ENSG00000052841	TTC17	2741.52	-0.412485	0.0618667	-6.66732	2.60524e-11	4.14784e-10
ENSG00000053501	USE1	199.75	-0.592367	0.155945	-3.79856	0.000145541	0.000527322
ENSG00000054148	PHPT1	2221.12	-0.485199	0.0998698	-4.85831	1.1839e-06	7.24059e-06
ENSG00000054267	ARID4B	1289.33	0.41617	0.0914682	4.54989	5.36744e-06	2.78691e-05
ENSG00000054277	OPN3	131.829	1.19089	0.156381	7.6153	2.6307e-14	7.5372e-13
ENSG00000054282	SDCCAG8	503.049	-0.461226	0.0694507	-6.64105	3.11447e-11	4.87921e-10
ENSG00000054356	PTPRN	263.074	0.717168	0.152847	4.69206	2.70474e-06	1.51173e-05
ENSG00000054523	KIF1B	2739.06	0.352414	0.0643949	5.47269	4.43246e-08	3.79188e-07
ENSG00000054598	FOXC1	515.462	0.311439	0.0653182	4.76802	1.86042e-06	1.08888e-05
ENSG00000054611	TBC1D22A	748.339	-0.25452	0.0665318	-3.82555	0.000130482	0.000478208
ENSG00000054965	FAM168A	2436.75	0.533782	0.0701884	7.60499	2.84927e-14	8.12681e-13
ENSG00000054967	RELT	1886.86	0.764643	0.116117	6.58512	4.54514e-11	6.90411e-10
ENSG00000055070	SZRD1	5572.5	0.452449	0.0787769	5.74342	9.27839e-09	9.10026e-08
ENSG00000055163	CYFIP2	2212.22	0.251256	0.0868826	2.89191	0.0038291	0.00970513
ENSG00000055208	TAB2	2200.87	0.31137	0.0473046	6.58224	4.63412e-11	7.0263e-10
ENSG00000055332	EIF2AK2	4394.9	0.355397	0.0661564	5.37207	7.78364e-08	6.25889e-07
ENSG00000055609	KMT2C	2340.09	0.443773	0.114439	3.87779	0.000105408	0.000396596
ENSG00000056050	HPF1	775.57	-0.228144	0.0717605	-3.17924	0.0014766	0.00416494
ENSG00000056097	ZFR	4297.77	0.263215	0.0643659	4.08936	4.32567e-05	0.000179299
ENSG00000056998	GYG2	600.299	0.265977	0.0708483	3.75418	0.000173909	0.000616924
ENSG00000057019	DCBLD2	19619.5	-0.36208	0.0545299	-6.64004	3.13607e-11	4.90701e-10
ENSG00000058056	USP13	1774.13	-0.270075	0.0498498	-5.41777	6.0348e-08	4.97529e-07
ENSG00000058262	SEC61A1	15263.5	-0.423021	0.0776454	-5.44812	5.09051e-08	4.28566e-07
ENSG00000058335	RASGRF1	277.453	0.638406	0.129958	4.91241	8.99615e-07	5.67377e-06
ENSG00000058668	ATP2B4	1854.61	0.276747	0.0743736	3.72103	0.000198411	0.000694547
ENSG00000059122	FLYWCH1	1505.71	-0.196921	0.0550893	-3.57458	0.000350793	0.00116118
ENSG00000059378	PARP12	906.392	0.346982	0.0771335	4.49846	6.84473e-06	3.47315e-05
ENSG00000059769	DNAJC25	425.507	-0.273184	0.0939611	-2.90741	0.0036443	0.00929972
ENSG00000059804	SLC2A3	2401.71	-0.558582	0.0661029	-8.45019	2.90829e-17	1.19343e-15
ENSG00000059915	PSD	167.34	0.516591	0.144502	3.57497	0.000350266	0.00115974
ENSG00000060140	STYK1	212.316	1.0439	0.150498	6.93629	4.0253e-12	7.4753e-11
ENSG00000060339	CCAR1	3022.78	0.313726	0.0884034	3.5488	0.000386992	0.0012688
ENSG00000060491	OGFR	4068.72	0.568301	0.0926051	6.13682	8.41899e-10	1.04282e-08
ENSG00000060642	PIGV	289.636	-0.396685	0.0997377	-3.97728	6.97084e-05	0.000274539
ENSG00000060656	PTPRU	572.382	0.799555	0.117161	6.8244	8.82938e-12	1.53231e-10
ENSG00000060718	COL11A1	5278.85	0.441396	0.0680789	6.48359	8.95658e-11	1.30362e-09
ENSG00000060749	QSER1	2327.58	0.279726	0.0969206	2.88614	0.00390003	0.00986915
ENSG00000061273	HDAC7	3132.61	0.182051	0.052582	3.46224	0.000535704	0.00169225
ENSG00000061337	LZTS1	659.448	0.514101	0.0687667	7.47602	7.66048e-14	2.02597e-12
ENSG00000062038	CDH3	242.271	0.872455	0.207819	4.19816	2.69097e-05	0.000117474
ENSG00000062194	GPBP1	3749.19	0.17589	0.0399217	4.40587	1.05362e-05	5.07693e-05
ENSG00000062282	DGAT2	221.017	0.771104	0.216021	3.56958	0.000357552	0.00118171
ENSG00000062485	CS	7870.85	0.132608	0.0352878	3.75791	0.000171338	0.000608483
ENSG00000062650	WAPL	3335.7	0.1847	0.0461588	4.0014	6.29675e-05	0.000251296
ENSG00000062716	VMP1	8541.96	0.307407	0.0440962	6.9713	3.14033e-12	5.99823e-11
ENSG00000062822	POLD1	2946.39	-0.246356	0.0454897	-5.41566	6.1064e-08	5.0213e-07
ENSG00000063046	EIF4B	20764.5	-0.351883	0.0572341	-6.14814	7.8395e-10	9.76751e-09
ENSG00000063176	SPHK2	551.856	-0.487092	0.0935618	-5.20609	1.92857e-07	1.42636e-06
ENSG00000063177	RPL18	16692.9	-0.404874	0.0791025	-5.11834	3.08234e-07	2.17473e-06
ENSG00000063241	ISOC2	1057.09	-0.660713	0.107901	-6.12332	9.16445e-10	1.12421e-08
ENSG00000063438	AHRR	587.402	0.370526	0.0902549	4.10532	4.03753e-05	0.00016873
ENSG00000063587	ZNF275	537.394	0.312128	0.0953813	3.27243	0.00106628	0.00311677
ENSG00000063660	GPC1	2763.98	0.194048	0.0607547	3.19395	0.00140339	0.00398404
ENSG00000063854	HAGH	1425.92	-0.631549	0.0841746	-7.50284	6.24519e-14	1.67606e-12
ENSG00000064012	CASP8	456.847	0.522041	0.128403	4.06564	4.79014e-05	0.000196756
ENSG00000064042	LIMCH1	2688.83	-0.531654	0.0676711	-7.85644	3.95207e-15	1.23828e-13
ENSG00000064115	TM7SF3	3432.19	0.214436	0.0603677	3.55216	0.000382079	0.00125528
ENSG00000064300	NGFR	300.754	1.20548	0.115806	10.4095	2.24426e-25	2.24797e-23
ENSG00000064490	RFXANK	728.569	-0.548174	0.0933896	-5.86976	4.36432e-09	4.55817e-08
ENSG00000064545	TMEM161A	874.543	-0.439883	0.0828458	-5.30966	1.09828e-07	8.54508e-07
ENSG00000064607	SUGP2	3463.87	-0.314917	0.068877	-4.57216	4.82728e-06	2.53228e-05
ENSG00000064652	SNX24	1169.42	-0.354869	0.0543203	-6.5329	6.45092e-11	9.51997e-10
ENSG00000064932	SBNO2	3022.68	0.349707	0.090478	3.86511	0.000111041	0.000415211
ENSG00000064933	PMS1	1263.16	-0.553787	0.0785298	-7.05193	1.7645e-12	3.56856e-11
ENSG00000064961	HMG20B	3005.06	-0.598267	0.0838649	-7.1337	9.77032e-13	2.09239e-11
ENSG00000065000	AP3D1	10543	-0.454633	0.0590571	-7.69819	1.38005e-14	4.0544e-13
ENSG00000065029	ZNF76	1106.84	-0.373861	0.0744955	-5.01858	5.20553e-07	3.46699e-06
ENSG00000065054	NHERF2	1714.19	-0.259725	0.0750017	-3.46293	0.000534336	0.00168877
ENSG00000065060	BLTP3A	2886.49	-0.732261	0.11878	-6.16487	7.05432e-10	8.86739e-09
ENSG00000065150	IPO5	9647.71	-0.306633	0.0497996	-6.15735	7.39728e-10	9.28016e-09
ENSG00000065154	OAT	3108.45	0.260362	0.0714805	3.64242	0.000270091	0.000917444
ENSG00000065268	WDR18	1800.85	-0.408491	0.0623304	-6.55365	5.61479e-11	8.38331e-10
ENSG00000065308	TRAM2	11028.8	-0.462388	0.076384	-6.05346	1.41763e-09	1.66056e-08
ENSG00000065320	NTN1	409.433	0.71565	0.156001	4.58747	4.48658e-06	2.37609e-05
ENSG00000065328	MCM10	1347.79	0.350068	0.0520782	6.72196	1.79299e-11	2.95449e-10
ENSG00000065357	DGKA	2124.96	-0.318118	0.0649523	-4.89771	9.69595e-07	6.07897e-06
ENSG00000065361	ERBB3	1799.82	-0.263777	0.0507665	-5.19589	2.03747e-07	1.49906e-06
ENSG00000065485	PDIA5	854.744	-0.549929	0.0841143	-6.53789	6.23948e-11	9.2465e-10
ENSG00000065526	SPEN	2408.61	0.333673	0.0941722	3.54322	0.000395268	0.00129227
ENSG00000065534	MYLK	4088.48	-0.267413	0.0527338	-5.071	3.95737e-07	2.7153e-06
ENSG00000065559	MAP2K4	1140.95	0.339529	0.0734241	4.62422	3.76014e-06	2.03198e-05
ENSG00000065613	SLK	2399.92	0.224005	0.0774997	2.8904	0.00384756	0.00974803
ENSG00000065717	TLE2	218.929	-0.884734	0.1246	-7.10062	1.242e-12	2.57739e-11
ENSG00000065802	ASB1	2885.61	-0.343593	0.0669519	-5.13194	2.86778e-07	2.03463e-06
ENSG00000065809	FAM107B	650.005	0.358187	0.0742082	4.82678	1.38756e-06	8.35362e-06
ENSG00000065833	ME1	295.07	1.23913	0.151259	8.19211	2.56691e-16	9.22421e-15
ENSG00000065911	MTHFD2	9509.94	-0.870358	0.133642	-6.51261	7.38546e-11	1.08488e-09
ENSG00000065923	SLC9A7	1112.68	-0.340237	0.0732665	-4.64382	3.42024e-06	1.86334e-05
ENSG00000066084	DIP2B	1736.53	0.377556	0.0804536	4.69284	2.69433e-06	1.50658e-05
ENSG00000066117	SMARCD1	3028.17	0.459775	0.057967	7.93167	2.16227e-15	6.98127e-14
ENSG00000066135	KDM4A	2233.71	-0.303522	0.0613134	-4.95034	7.40847e-07	4.75976e-06
ENSG00000066136	NFYC	1210.69	0.194579	0.0503596	3.8638	0.000111638	0.000417199
ENSG00000066455	GOLGA5	1470.94	-0.267175	0.0529256	-5.04812	4.46179e-07	3.0143e-06
ENSG00000066583	ISOC1	635.538	0.281406	0.063917	4.40267	1.06927e-05	5.1465e-05
ENSG00000066629	EML1	472.406	-0.257831	0.0852045	-3.02603	0.00247785	0.00658604
ENSG00000066697	MSANTD3	1293.72	-0.191699	0.0565199	-3.3917	0.000694597	0.00213326
ENSG00000066777	ARFGEF1	3014.35	0.293766	0.0990169	2.96683	0.00300891	0.00783709
ENSG00000066855	MTFR1	1721.49	-0.176517	0.0536482	-3.29027	0.00100092	0.00294808
ENSG00000067057	PFKP	8328.5	-0.283319	0.0497977	-5.6894	1.27489e-08	1.204e-07
ENSG00000067064	IDI1	1837.32	-0.313468	0.0870536	-3.60086	0.000317163	0.00106035
ENSG00000067082	KLF6	3820.58	-0.672304	0.0715876	-9.39136	5.92307e-21	4.16284e-19
ENSG00000067167	TRAM1	15347.7	-0.418592	0.0725544	-5.76935	7.95758e-09	7.90878e-08
ENSG00000067177	PHKA1	200.333	1.30139	0.217985	5.97008	2.3714e-09	2.60957e-08
ENSG00000067225	PKM	82269.1	0.423738	0.0731506	5.79268	6.92733e-09	6.98277e-08
ENSG00000067334	DNTTIP2	2461.64	0.196051	0.0535924	3.65818	0.000254016	0.000867704
ENSG00000067533	RRP15	1697.81	-0.204656	0.0625042	-3.27427	0.00105934	0.00310146
ENSG00000067560	RHOA	15054.9	-0.404994	0.0683912	-5.92173	3.18571e-09	3.40263e-08
ENSG00000067596	DHX8	2393.09	0.14885	0.047232	3.15146	0.00162456	0.00453003
ENSG00000067606	PRKCZ	1719	-0.596597	0.050443	-11.8272	2.82535e-32	4.49266e-30
ENSG00000067715	SYT1	127.004	1.39703	0.182727	7.64546	2.08201e-14	6.04685e-13
ENSG00000067798	NAV3	1101.12	0.303917	0.104994	2.8946	0.00379636	0.0096279
ENSG00000067840	PDZD4	273.685	0.49464	0.0917594	5.39062	7.02152e-08	5.7074e-07
ENSG00000067955	CBFB	2334.12	0.269707	0.0552749	4.87937	1.06427e-06	6.58494e-06
ENSG00000067992	PDK3	407.515	0.341757	0.0879172	3.88726	0.000101382	0.000383719
ENSG00000068001	HYAL2	977.343	-0.309803	0.0824367	-3.75807	0.000171226	0.000608257
ENSG00000068024	HDAC4	113.677	-0.900154	0.201064	-4.47695	7.57155e-06	3.78756e-05
ENSG00000068078	FGFR3	404.014	0.504593	0.128361	3.93105	8.4576e-05	0.000326919
ENSG00000068137	PLEKHH3	844.98	-0.355819	0.0919467	-3.86983	0.000108909	0.000408201
ENSG00000068305	MEF2A	2020.58	0.34341	0.0699268	4.91099	9.06175e-07	5.70666e-06
ENSG00000068308	OTUD5	2661.2	-0.140444	0.0447728	-3.13681	0.001708	0.00472952
ENSG00000068438	FTSJ1	1638.05	-0.300714	0.0625816	-4.80515	1.54638e-06	9.18801e-06
ENSG00000068650	ATP11A	1095.95	0.27481	0.0767471	3.58072	0.000342653	0.00113631
ENSG00000068745	IP6K2	1816.59	-0.3851	0.0860351	-4.47608	7.60266e-06	3.80014e-05
ENSG00000068784	SRBD1	765.061	-0.374517	0.0696125	-5.38002	7.44779e-08	6.01927e-07
ENSG00000068885	IFT80	1452.79	-0.304721	0.0975419	-3.124	0.00178408	0.00490604
ENSG00000068903	SIRT2	811.485	-0.247214	0.0697214	-3.54575	0.000391503	0.0012816
ENSG00000068971	PPP2R5B	793.09	-0.237875	0.0738511	-3.221	0.00127742	0.00365828
ENSG00000069345	DNAJA2	2244.39	0.226421	0.0698161	3.24311	0.00118233	0.00341828
ENSG00000069399	BCL3	169.115	0.97037	0.188146	5.15753	2.50228e-07	1.79839e-06
ENSG00000069493	CLEC2D	131.367	-0.729323	0.185047	-3.94128	8.10466e-05	0.000314711
ENSG00000069509	FUNDC1	576.033	0.421235	0.0835768	5.0401	4.65298e-07	3.13485e-06
ENSG00000069869	NEDD4	2983.34	0.154518	0.0489253	3.15825	0.00158722	0.00443954
ENSG00000069998	HDHD5	1543.47	0.371178	0.0924896	4.01318	5.99053e-05	0.000240472
ENSG00000070010	UFD1	2676.92	0.218358	0.0684284	3.19105	0.00141758	0.00401806
ENSG00000070047	PHRF1	2836.32	0.268686	0.0498012	5.39517	6.84598e-08	5.57897e-07
ENSG00000070061	ELP1	2273.43	-0.277333	0.0575322	-4.82048	1.43214e-06	8.59757e-06
ENSG00000070081	NUCB2	2321.81	-0.688244	0.106031	-6.49099	8.52763e-11	1.24546e-09
ENSG00000070214	SLC44A1	1865.03	0.325539	0.0569199	5.71925	1.06996e-08	1.02957e-07
ENSG00000070269	TMEM260	475.156	-0.413997	0.0749823	-5.52126	3.36582e-08	2.94273e-07
ENSG00000070371	CLTCL1	758.958	-0.764957	0.129539	-5.9052	3.52213e-09	3.72135e-08
ENSG00000070404	FSTL3	2797.71	-0.290122	0.0400343	-7.24683	4.26626e-13	9.83171e-12
ENSG00000070476	ZXDC	843.088	-0.320095	0.0894053	-3.58027	0.000343238	0.00113796
ENSG00000070495	JMJD6	2004.38	0.421259	0.0782403	5.38416	7.2782e-08	5.90096e-07
ENSG00000070540	WIPI1	1107.98	-0.793646	0.0957553	-8.28827	1.14904e-16	4.31178e-15
ENSG00000070614	NDST1	6367.71	0.527394	0.0532161	9.91042	3.75072e-23	3.15979e-21
ENSG00000070669	ASNS	3855.79	-1.9666	0.274056	-7.17591	7.18288e-13	1.58634e-11
ENSG00000070718	AP3M2	1717.88	-0.208359	0.0466744	-4.4641	8.04059e-06	3.98459e-05
ENSG00000070756	PABPC1	47261.3	-0.231847	0.0463159	-5.00577	5.56389e-07	3.67298e-06
ENSG00000070761	CFAP20	1396.44	0.244273	0.0544935	4.48261	7.37365e-06	3.70021e-05
ENSG00000070778	PTPN21	794.389	-0.269199	0.0775976	-3.46917	0.000522068	0.00165493
ENSG00000070785	EIF2B3	1136.64	-0.302773	0.0623294	-4.85763	1.18799e-06	7.26207e-06
ENSG00000070814	TCOF1	8470.59	0.192665	0.049356	3.90358	9.47785e-05	0.000361848
ENSG00000070961	ATP2B1	4478.79	-0.504616	0.105016	-4.80515	1.54635e-06	9.18801e-06
ENSG00000071051	NCK2	1048.81	0.403644	0.0956308	4.22086	2.43377e-05	0.000107912
ENSG00000071073	MGAT4A	91.7101	0.881329	0.180123	4.89294	9.93397e-07	6.21594e-06
ENSG00000071127	WDR1	22090.9	-0.13946	0.0427799	-3.25994	0.00111437	0.00324169
ENSG00000071242	RPS6KA2	1089.54	-1.40529	0.127359	-11.0341	2.61526e-28	3.42977e-26
ENSG00000071282	LMCD1	1531.77	-0.564095	0.0708656	-7.96007	1.71945e-15	5.59414e-14
ENSG00000071537	SEL1L	8875.95	-0.843267	0.127117	-6.63379	3.27172e-11	5.1067e-10
ENSG00000071564	TCF3	4093.72	-0.277292	0.0489037	-5.67016	1.42666e-08	1.33642e-07
ENSG00000071575	TRIB2	248.066	0.54907	0.138039	3.97765	6.95985e-05	0.000274191
ENSG00000071626	DAZAP1	7039.03	-0.171965	0.0520809	-3.30187	0.000960412	0.00284456
ENSG00000071859	FAM50A	5556.36	-0.268369	0.0522249	-5.13871	2.76625e-07	1.97029e-06
ENSG00000071967	CYBRD1	4097.82	-0.22559	0.0352923	-6.39206	1.63666e-10	2.26304e-09
ENSG00000072041	SLC6A15	95.5817	-1.34274	0.193574	-6.93656	4.01761e-12	7.47192e-11
ENSG00000072062	PRKACA	2433.06	-0.204254	0.0680784	-3.00028	0.00269734	0.00710704
ENSG00000072163	LIMS2	898.882	-0.386004	0.105447	-3.66065	0.000251577	0.000860762
ENSG00000072210	ALDH3A2	1094.64	0.542833	0.0536238	10.123	4.36893e-24	3.99835e-22
ENSG00000072310	SREBF1	4636.46	-0.252988	0.0757217	-3.34103	0.000834695	0.00251139
ENSG00000072364	AFF4	6732.73	0.278513	0.0884444	3.14902	0.00163821	0.00456111
ENSG00000072422	RHOBTB1	456.492	0.601773	0.0874642	6.88023	5.9757e-12	1.07673e-10
ENSG00000072609	CHFR	661.309	0.230759	0.0594643	3.88063	0.000104184	0.00039304
ENSG00000072657	TRHDE	185.372	1.35676	0.266111	5.09846	3.42431e-07	2.38819e-06
ENSG00000072736	NFATC3	1127.04	0.296187	0.0782808	3.78364	0.000154549	0.000556159
ENSG00000072786	STK10	2631.24	0.284843	0.0563045	5.05899	4.21492e-07	2.87034e-06
ENSG00000072832	CRMP1	261.531	0.314042	0.106345	2.95304	0.00314665	0.00816244
ENSG00000072849	DERL2	2170.56	-0.43409	0.0955223	-4.54439	5.50954e-06	2.8522e-05
ENSG00000072864	NDE1	1219.45	-0.250021	0.0529603	-4.72092	2.34784e-06	1.33156e-05
ENSG00000073008	PVR	6725.67	-0.516541	0.111177	-4.64613	3.38226e-06	1.84501e-05
ENSG00000073050	XRCC1	984.063	-0.54933	0.0847095	-6.48486	8.88122e-11	1.29413e-09
ENSG00000073060	SCARB1	1555.93	0.343472	0.0570575	6.01975	1.74681e-09	1.99115e-08
ENSG00000073111	MCM2	7894.15	-0.184307	0.0495758	-3.71769	0.000201056	0.000703029
ENSG00000073350	LLGL2	1099.84	0.382443	0.096596	3.9592	7.52022e-05	0.000294172
ENSG00000073614	KDM5A	2194.2	0.289247	0.0740844	3.9043	9.44991e-05	0.000361106
ENSG00000073711	PPP2R3A	674.403	-0.345127	0.0854823	-4.03741	5.40447e-05	0.00021888
ENSG00000073712	FERMT2	6219.12	-0.338708	0.0752401	-4.5017	6.74135e-06	3.42479e-05
ENSG00000073792	IGF2BP2	5717.22	-0.461129	0.0615623	-7.49043	6.8646e-14	1.83455e-12
ENSG00000073849	ST6GAL1	113.048	-0.841081	0.162835	-5.16522	2.40156e-07	1.73581e-06
ENSG00000074181	NOTCH3	1409.9	0.335437	0.0735204	4.56251	5.0546e-06	2.63956e-05
ENSG00000074266	EED	1448.33	0.311834	0.0669921	4.65479	3.24311e-06	1.77826e-05
ENSG00000074319	TSG101	2157.81	-0.192368	0.0513982	-3.7427	0.000182054	0.000643387
ENSG00000074410	CA12	258.582	0.964068	0.162352	5.93814	2.88275e-09	3.11832e-08
ENSG00000074416	MGLL	1485.4	-0.510734	0.0762293	-6.69997	2.08465e-11	3.37751e-10
ENSG00000074590	NUAK1	1022.78	0.529584	0.0620919	8.52904	1.47573e-17	6.34214e-16
ENSG00000074657	ZNF532	767.988	0.32427	0.0662725	4.89298	9.93221e-07	6.21594e-06
ENSG00000074696	HACD3	5872.45	0.236179	0.0526367	4.48697	7.22427e-06	3.63672e-05
ENSG00000074755	ZZEF1	2114.14	0.205303	0.0687603	2.98579	0.00282851	0.00741274
ENSG00000074842	MYDGF	4449.87	-0.643737	0.0950949	-6.76942	1.29296e-11	2.17275e-10
ENSG00000074855	ANO8	310.661	-0.276383	0.0929892	-2.97221	0.00295669	0.00771212
ENSG00000074935	TUBE1	506.587	-0.933809	0.114789	-8.13498	4.11993e-16	1.44379e-14
ENSG00000074964	ARHGEF10L	241.247	0.437023	0.113711	3.84326	0.000121409	0.000450015
ENSG00000075213	SEMA3A	109.006	1.93977	0.264408	7.3363	2.19584e-13	5.36147e-12
ENSG00000075239	ACAT1	2142.08	-0.421879	0.0701812	-6.01128	1.84061e-09	2.08128e-08
ENSG00000075275	CELSR1	2395.13	-0.331984	0.0607796	-5.46209	4.7055e-08	4.00124e-07
ENSG00000075303	SLC25A40	800.486	-0.298403	0.0691345	-4.31627	1.58684e-05	7.37532e-05
ENSG00000075407	ZNF37A	1923.56	0.374451	0.0817045	4.58299	4.58371e-06	2.41974e-05
ENSG00000075413	MARK3	3430.7	-0.168871	0.0516796	-3.26765	0.00108445	0.00316406
ENSG00000075415	SLC25A3	17338.9	-0.174162	0.0384779	-4.52628	6.00315e-06	3.08176e-05
ENSG00000075426	FOSL2	4392.01	0.25719	0.0597064	4.30758	1.65051e-05	7.64606e-05
ENSG00000075618	FSCN1	2726.48	0.511948	0.10095	5.07133	3.95053e-07	2.71207e-06
ENSG00000075643	MOCOS	1190.55	-1.70495	0.152156	-11.2053	3.84103e-29	5.42908e-27
ENSG00000075702	WDR62	1619.64	-0.33514	0.0758742	-4.41705	1.00056e-05	4.8451e-05
ENSG00000075711	DLG1	4213.77	-0.519778	0.0850968	-6.10807	1.00842e-09	1.22405e-08
ENSG00000075914	EXOSC7	1087.33	-0.461325	0.0671437	-6.87071	6.38829e-12	1.14458e-10
ENSG00000075945	KIFAP3	467.53	-0.263343	0.0752464	-3.49974	0.000465704	0.00149601
ENSG00000075975	MKRN2	1370.45	-0.156379	0.0481571	-3.24728	0.00116515	0.00337398
ENSG00000076043	REXO2	2496.04	-0.27367	0.0764136	-3.58143	0.000341725	0.00113353
ENSG00000076067	RBMS2	2701.49	-0.228742	0.0511646	-4.4707	7.7965e-06	3.88136e-05
ENSG00000076108	BAZ2A	4384.11	0.401501	0.0882497	4.5496	5.37489e-06	2.7885e-05
ENSG00000076201	PTPN23	1787.99	-0.303783	0.0818759	-3.71028	0.00020703	0.000721739
ENSG00000076242	MLH1	1756.79	-0.542214	0.0727482	-7.4533	9.10361e-14	2.37309e-12
ENSG00000076248	UNG	3793.4	-0.207111	0.05015	-4.12984	3.63023e-05	0.000153525
ENSG00000076351	SLC46A1	1018.66	0.328522	0.0740911	4.43403	9.24873e-06	4.52512e-05
ENSG00000076382	SPAG5	5017.27	0.206026	0.0612512	3.36363	0.000769255	0.00233772
ENSG00000076513	ANKRD13A	3184.95	-0.205432	0.069944	-2.9371	0.00331299	0.00854686
ENSG00000076554	TPD52	310.995	1.3003	0.232997	5.58076	2.3947e-08	2.14585e-07
ENSG00000076604	TRAF4	2973.45	0.334371	0.0770059	4.34215	1.41097e-05	6.64284e-05
ENSG00000076641	PAG1	365.69	0.765351	0.0968931	7.89892	2.81328e-15	8.99191e-14
ENSG00000076685	NT5C2	3773.02	-0.149569	0.0401937	-3.72121	0.000198268	0.000694239
ENSG00000076716	GPC4	930.445	2.3453	0.473916	4.94876	7.4686e-07	4.79597e-06
ENSG00000076924	XAB2	1835.14	-0.249128	0.0525912	-4.73706	2.16845e-06	1.24256e-05
ENSG00000076928	ARHGEF1	2243.66	-0.379915	0.0417446	-9.10094	8.95516e-20	5.42469e-18
ENSG00000077044	DGKD	1416.3	0.293488	0.0889399	3.29985	0.000967376	0.00286053
ENSG00000077150	NFKB2	1588.07	0.466465	0.10468	4.4561	8.34655e-06	4.12496e-05
ENSG00000077232	DNAJC10	5612.99	-0.220957	0.0681204	-3.24362	0.00118021	0.00341293
ENSG00000077235	GTF3C1	4590.16	0.165785	0.0566782	2.92502	0.00344436	0.00884272
ENSG00000077264	PAK3	170.861	-0.377269	0.1269	-2.97297	0.00294934	0.00769455
ENSG00000077312	SNRPA	2671.9	-0.495803	0.0754993	-6.56699	5.13433e-11	7.72945e-10
ENSG00000077348	EXOSC5	726.637	-0.559651	0.0943298	-5.93292	2.97592e-09	3.20547e-08
ENSG00000077514	POLD3	1659.33	0.267664	0.049046	5.45741	4.83139e-08	4.09461e-07
ENSG00000077549	CAPZB	7155.5	-0.123207	0.0401	-3.0725	0.00212276	0.00572961
ENSG00000077585	GPR137B	303.197	-0.422165	0.105671	-3.99507	6.46746e-05	0.000257504
ENSG00000077684	JADE1	1978.92	-0.201288	0.0557865	-3.60818	0.000308358	0.00103336
ENSG00000077782	FGFR1	3831.32	-0.386055	0.0501485	-7.69823	1.37959e-14	4.0544e-13
ENSG00000077942	FBLN1	3445.71	0.272094	0.0873427	3.11525	0.00183788	0.00503559
ENSG00000078043	PIAS2	541.137	0.246077	0.0652863	3.76921	0.000163768	0.000585689
ENSG00000078053	AMPH	211.551	-1.83049	0.413017	-4.43199	9.3366e-06	4.55489e-05
ENSG00000078070	MCCC1	1048.66	-0.393728	0.0702567	-5.60415	2.09285e-08	1.9003e-07
ENSG00000078081	LAMP3	354.069	0.501618	0.147163	3.40858	0.000653019	0.00201872
ENSG00000078124	ACER3	1355.87	0.313549	0.0670805	4.67421	2.95085e-06	1.63921e-05
ENSG00000078237	TIGAR	1188.69	0.532296	0.0771532	6.89921	5.22931e-12	9.54406e-11
ENSG00000078246	TULP3	1951.83	-0.322596	0.0510506	-6.31913	2.63041e-10	3.52968e-09
ENSG00000078269	SYNJ2	742.723	0.491448	0.106022	4.63534	3.56344e-06	1.93307e-05
ENSG00000078487	ZCWPW1	126.735	-0.455327	0.128602	-3.54058	0.000399248	0.00130494
ENSG00000078596	ITM2A	96.9999	2.39119	0.335732	7.12231	1.06136e-12	2.23915e-11
ENSG00000078618	NRDC	2936.31	-0.554652	0.0763844	-7.26132	3.8334e-13	8.89866e-12
ENSG00000078699	CBFA2T2	1553.2	0.25515	0.0822831	3.10088	0.00192945	0.00525692
ENSG00000078967	UBE2D4	242.202	-0.370675	0.105879	-3.50094	0.000463624	0.00148971
ENSG00000079215	SLC1A3	435.036	1.28306	0.0882822	14.5336	7.42029e-48	2.48404e-45
ENSG00000079308	TNS1	1389.81	0.435664	0.0858311	5.07583	3.85808e-07	2.65721e-06
ENSG00000079332	SAR1A	5297.61	0.293349	0.0569116	5.15446	2.54361e-07	1.82397e-06
ENSG00000079335	CDC14A	154.245	0.5738	0.130024	4.41303	1.01933e-05	4.92663e-05
ENSG00000079385	CEACAM1	150.366	1.03174	0.173626	5.94234	2.80975e-09	3.04973e-08
ENSG00000079459	FDFT1	5827.73	-0.372184	0.0561883	-6.62387	3.49925e-11	5.44432e-10
ENSG00000079462	PAFAH1B3	969.953	-0.35073	0.0924074	-3.79547	0.000147361	0.000533158
ENSG00000079616	KIF22	3524.01	-0.11923	0.0340153	-3.5052	0.000456262	0.0014694
ENSG00000079805	DNM2	3645.74	-0.16618	0.0412228	-4.03126	5.54795e-05	0.000224192
ENSG00000079819	EPB41L2	3951.77	0.455873	0.0729368	6.25025	4.09803e-10	5.3688e-09
ENSG00000079999	KEAP1	1404.99	-0.231816	0.0522054	-4.44045	8.9769e-06	4.39889e-05
ENSG00000080189	SLC35C2	2268.98	-0.317705	0.0525097	-6.05042	1.44472e-09	1.69074e-08
ENSG00000080493	SLC4A4	122.731	-0.972592	0.230992	-4.2105	2.54802e-05	0.000112118
ENSG00000080546	SESN1	365.548	0.914765	0.0999896	9.1486	5.76751e-20	3.6187e-18
ENSG00000080608	PUM3	2792.21	-0.264112	0.0436567	-6.04976	1.45063e-09	1.69298e-08
ENSG00000080802	CNOT4	758.722	0.237991	0.0643754	3.69692	0.000218231	0.000756433
ENSG00000080823	MOK	7557.66	-0.554594	0.041431	-13.386	7.30282e-41	1.62981e-38
ENSG00000081041	CXCL2	87.5242	1.59871	0.18236	8.76681	1.83802e-18	9.0626e-17
ENSG00000081059	TCF7	297.514	0.718311	0.125642	5.71714	1.08331e-08	1.03927e-07
ENSG00000081087	OSTM1	1138.87	0.344954	0.0658956	5.23485	1.6512e-07	1.2385e-06
ENSG00000081177	EXD2	586.881	-0.304929	0.0656009	-4.64824	3.34778e-06	1.83013e-05
ENSG00000081320	STK17B	1237.68	0.338345	0.079115	4.27663	1.89748e-05	8.64534e-05
ENSG00000081665	ZNF506	123.017	-0.762846	0.217303	-3.51051	0.000447241	0.00144363
ENSG00000081692	JMJD4	673.321	-0.227943	0.067302	-3.38687	0.000706946	0.00216843
ENSG00000081870	IFT25	1001.96	0.268792	0.0630297	4.26453	2.00324e-05	9.06555e-05
ENSG00000081923	ATP8B1	6131.85	-0.679786	0.0630517	-10.7814	4.21361e-27	4.87285e-25
ENSG00000082068	WDR70	1192.74	-0.342714	0.0536632	-6.38639	1.69849e-10	2.3409e-09
ENSG00000082126	MPP4	236.645	-1.16126	0.110093	-10.548	5.18888e-26	5.50065e-24
ENSG00000082153	BZW1	10118.2	0.377036	0.0587154	6.42141	1.35018e-10	1.88536e-09
ENSG00000082212	ME2	1331.52	-0.21155	0.0485173	-4.3603	1.29885e-05	6.16057e-05
ENSG00000082258	CCNT2	1455.79	0.237234	0.0785468	3.02029	0.00252531	0.00669399
ENSG00000082269	FAM135A	297.452	0.257182	0.0884357	2.90812	0.00363604	0.00928423
ENSG00000082438	COBLL1	797.006	-0.242736	0.0631604	-3.84318	0.000121452	0.000450043
ENSG00000082512	TRAF5	586.52	0.353219	0.0949918	3.71842	0.000200477	0.0007012
ENSG00000082781	ITGB5	1199.35	-0.212881	0.0693884	-3.06796	0.00215522	0.0058049
ENSG00000083093	PALB2	1198.79	-0.334048	0.0606174	-5.51076	3.57286e-08	3.10453e-07
ENSG00000083097	DOP1A	244.827	0.404249	0.110204	3.66819	0.00024427	0.000838013
ENSG00000083099	LYRM2	909.407	0.161608	0.0546039	2.95964	0.00308	0.00800259
ENSG00000083123	BCKDHB	335.478	-0.27071	0.0811989	-3.33391	0.00085633	0.00256919
ENSG00000083168	KAT6A	2099.46	0.340782	0.0746197	4.56691	4.94957e-06	2.59216e-05
ENSG00000083290	ULK2	155.57	-0.562767	0.127253	-4.42243	9.75966e-06	4.74227e-05
ENSG00000083312	TNPO1	8812.3	0.370834	0.0612103	6.05836	1.37516e-09	1.62126e-08
ENSG00000083454	P2RX5	213.872	0.391892	0.11645	3.36532	0.000764543	0.00232395
ENSG00000083457	ITGAE	556.931	0.480882	0.0836427	5.74924	8.96445e-09	8.80593e-08
ENSG00000083520	DIS3	1478.44	0.173453	0.0551768	3.14358	0.00166895	0.00463351
ENSG00000083642	PDS5B	1078.73	0.339904	0.0623857	5.44843	5.08178e-08	4.28115e-07
ENSG00000083720	OXCT1	1738.75	-0.556056	0.0818811	-6.79102	1.11346e-11	1.89363e-10
ENSG00000083750	RRAGB	262.685	-0.502195	0.101429	-4.95122	7.37478e-07	4.7429e-06
ENSG00000083807	SLC27A5	212.552	-0.414099	0.118445	-3.49612	0.000472069	0.0015139
ENSG00000083828	ZNF586	303.6	-0.405373	0.109853	-3.69014	0.000224133	0.000774993
ENSG00000083838	ZNF446	280.142	-0.470207	0.102599	-4.58297	4.58421e-06	2.41974e-05
ENSG00000083845	RPS5	16293	-0.458204	0.0886602	-5.16809	2.36501e-07	1.71524e-06
ENSG00000084070	SMAP2	530.555	0.264975	0.0726516	3.6472	0.000265109	0.000901242
ENSG00000084090	STARD7	5372.51	0.195868	0.0629052	3.1137	0.00184758	0.00505969
ENSG00000084112	SSH1	2151.63	-0.213311	0.0536219	-3.97806	6.94785e-05	0.000273803
ENSG00000084463	WBP11	4478.22	0.309	0.0450311	6.86193	6.79366e-12	1.20786e-10
ENSG00000084636	COL16A1	244.485	0.597228	0.142682	4.18574	2.84242e-05	0.00012303
ENSG00000084754	HADHA	4733.07	-0.18609	0.0438134	-4.24733	2.16336e-05	9.72786e-05
ENSG00000084774	CAD	6401.22	-0.200048	0.0596599	-3.35315	0.000798985	0.00241471
ENSG00000085117	CD82	2286.28	0.561087	0.119506	4.69505	2.66548e-06	1.49273e-05
ENSG00000085185	BCORL1	1041.34	0.568619	0.0828194	6.86577	6.61347e-12	1.1816e-10
ENSG00000085231	AK6	841.494	0.255215	0.0563051	4.53271	5.82311e-06	2.99781e-05
ENSG00000085274	MYNN	883.586	-0.301381	0.0591319	-5.09676	3.45519e-07	2.40709e-06
ENSG00000085276	MECOM	259.023	0.587701	0.126068	4.66179	3.13467e-06	1.73074e-05
ENSG00000085377	PREP	734.668	0.427669	0.0899883	4.75249	2.00924e-06	1.16338e-05
ENSG00000085433	WDR47	624.37	0.294499	0.0680085	4.33033	1.48887e-05	6.97087e-05
ENSG00000085449	WDFY1	3797.97	0.370909	0.0702933	5.2766	1.31603e-07	1.01033e-06
ENSG00000085563	ABCB1	1428.87	0.377464	0.0851595	4.43244	9.31715e-06	4.55265e-05
ENSG00000085662	AKR1B1	5608.92	0.389139	0.0848027	4.58876	4.45886e-06	2.36338e-05
ENSG00000085719	CPNE3	2425.78	0.324927	0.0894852	3.63107	0.000282245	0.000953382
ENSG00000085760	MTIF2	1293.03	-0.241402	0.0506505	-4.76603	1.87891e-06	1.09741e-05
ENSG00000085840	ORC1	948.034	0.194497	0.0551408	3.52729	0.000419844	0.00136385
ENSG00000085871	MGST2	206.953	1.00373	0.134965	7.43694	1.03043e-13	2.65884e-12
ENSG00000085998	POMGNT1	2055.21	0.186548	0.0562924	3.31392	0.000919983	0.00273885
ENSG00000086061	DNAJA1	9250.63	0.62217	0.0967893	6.42808	1.29224e-10	1.81641e-09
ENSG00000086062	B4GALT1	2597.85	0.41698	0.0611419	6.81987	9.1121e-12	1.57493e-10
ENSG00000086289	EPDR1	190.196	1.93476	0.39823	4.85839	1.18344e-06	7.24059e-06
ENSG00000086589	RBM22	2401.01	0.247931	0.0417702	5.93559	2.92796e-09	3.16454e-08
ENSG00000086619	ERO1B	705.808	-0.931456	0.103835	-8.97049	2.95186e-19	1.66891e-17
ENSG00000086730	LAT2	125.887	0.561344	0.188411	2.97936	0.00288851	0.0075537
ENSG00000087074	PPP1R15A	4972.31	-0.919475	0.0841775	-10.923	8.94459e-28	1.09408e-25
ENSG00000087076	HSD17B14	507.633	-0.37789	0.0932066	-4.05433	5.02778e-05	0.000205456
ENSG00000087085	ACHE	200.747	1.01922	0.166142	6.13462	8.53618e-10	1.05631e-08
ENSG00000087086	FTL	29194	-0.328614	0.0890595	-3.68983	0.000224407	0.00077573
ENSG00000087087	SRRT	5742.59	0.240019	0.0601887	3.98778	6.66935e-05	0.000264714
ENSG00000087088	BAX	2403.53	-0.242146	0.0680604	-3.55781	0.000373958	0.00123018
ENSG00000087095	NLK	1038.35	0.205889	0.0529566	3.88787	0.000101128	0.000383213
ENSG00000087152	ATXN7L3	2273.64	0.291841	0.051098	5.7114	1.12053e-08	1.07255e-07
ENSG00000087245	MMP2	302.936	1.31537	0.142461	9.23317	2.62744e-20	1.72287e-18
ENSG00000087253	LPCAT2	134.546	0.913446	0.189558	4.81882	1.44413e-06	8.66544e-06
ENSG00000087269	NOP14	2262.2	-0.294833	0.0471118	-6.25814	3.89588e-10	5.12508e-09
ENSG00000087274	ADD1	5876.08	0.157036	0.039524	3.97317	7.0923e-05	0.000278632
ENSG00000087299	L2HGDH	1133.15	0.210319	0.0590388	3.56239	0.0003675	0.00121144
ENSG00000087302	RTRAF	4102.72	0.260448	0.0476215	5.46914	4.52233e-08	3.86098e-07
ENSG00000087303	NID2	3622.18	3.92658	0.112519	34.8971	8.2126e-267	2.61181e-263
ENSG00000087494	PTHLH	100.689	1.43232	0.24194	5.92014	3.21667e-09	3.42995e-08
ENSG00000087510	TFAP2C	2427.18	0.385363	0.117705	3.27396	0.00106052	0.0031035
ENSG00000087842	PIR	105.046	1.01512	0.282847	3.58894	0.000332026	0.00110539
ENSG00000087903	RFX2	257.901	-0.465531	0.0940937	-4.94753	7.51624e-07	4.82088e-06
ENSG00000088038	CNOT3	1890.42	-0.301447	0.0736516	-4.09288	4.26047e-05	0.000176769
ENSG00000088179	PTPN4	562.936	0.48318	0.0756414	6.38777	1.6832e-10	2.32234e-09
ENSG00000088205	DDX18	5592.26	0.300172	0.0677655	4.42956	9.44245e-06	4.60044e-05
ENSG00000088256	GNA11	3534.35	-0.262106	0.0564043	-4.64691	3.36943e-06	1.8391e-05
ENSG00000088280	ASAP3	667.346	0.299094	0.0822595	3.63598	0.000276924	0.000937901
ENSG00000088305	DNMT3B	870.309	-0.323102	0.0920379	-3.51054	0.000447205	0.00144363
ENSG00000088356	PDRG1	3176.28	0.503405	0.0596665	8.43698	3.25648e-17	1.31929e-15
ENSG00000088367	EPB41L1	3050.76	0.149105	0.0441809	3.37487	0.000738502	0.00225342
ENSG00000088876	ZNF343	546.811	0.210347	0.0695043	3.02639	0.00247492	0.00657962
ENSG00000088882	CPXM1	124.614	0.820949	0.177045	4.63694	3.53599e-06	1.919e-05
ENSG00000088986	DYNLL1	5068.29	0.260366	0.0583327	4.46347	8.06426e-06	3.99476e-05
ENSG00000089127	OAS1	1084.22	1.14337	0.153967	7.42608	1.11862e-13	2.85742e-12
ENSG00000089154	GCN1	6986.81	0.203648	0.065318	3.11779	0.0018221	0.00499762
ENSG00000089157	RPLP0	56574.9	-0.211641	0.0703816	-3.00704	0.00263801	0.00696371
ENSG00000089248	ERP29	5130.48	-0.29396	0.0692462	-4.24515	2.18449e-05	9.81247e-05
ENSG00000089289	IGBP1	1563	-0.211615	0.0609377	-3.47265	0.000515344	0.00163745
ENSG00000089351	GRAMD1A	1167.55	-0.354923	0.0814455	-4.35779	1.31381e-05	6.22689e-05
ENSG00000089486	CDIP1	1080.88	0.612643	0.099319	6.16843	6.89701e-10	8.69543e-09
ENSG00000089597	GANAB	27009.9	-0.357332	0.0457705	-7.80704	5.85464e-15	1.80769e-13
ENSG00000089693	MLF2	7100.08	0.234108	0.0594201	3.93988	8.15213e-05	0.000316361
ENSG00000089737	DDX24	6861.35	0.180892	0.0410036	4.41161	1.02604e-05	4.9534e-05
ENSG00000089775	ZBTB25	585.338	-0.220398	0.0648296	-3.39965	0.000674722	0.0020797
ENSG00000089876	DHX32	509.317	-0.208149	0.0718969	-2.89511	0.00379028	0.00962015
ENSG00000090006	LTBP4	2902.36	-0.543828	0.104256	-5.21626	1.8257e-07	1.35421e-06
ENSG00000090054	SPTLC1	2861.48	-0.23859	0.0640537	-3.72485	0.000195434	0.000685637
ENSG00000090060	PAPOLA	9501.96	0.15531	0.0447065	3.474	0.000512766	0.00163032
ENSG00000090061	CCNK	2953.81	0.246642	0.0540144	4.56623	4.96568e-06	2.59846e-05
ENSG00000090339	ICAM1	130.379	0.918395	0.300769	3.05349	0.00226194	0.00606153
ENSG00000090520	DNAJB11	6601.77	-0.92649	0.221188	-4.1887	2.80562e-05	0.00012181
ENSG00000090530	P3H2	1031.74	0.499436	0.131906	3.78632	0.000152895	0.000550361
ENSG00000090581	GNPTG	1617.71	-0.250284	0.0543134	-4.60814	4.06283e-06	2.17797e-05
ENSG00000090661	CERS4	289.294	-0.46852	0.118721	-3.9464	7.93351e-05	0.000308819
ENSG00000090674	MCOLN1	1072.4	-0.509617	0.0718054	-7.09719	1.27322e-12	2.63789e-11
ENSG00000090776	EFNB1	1137.22	0.809691	0.116106	6.97374	3.08624e-12	5.90377e-11
ENSG00000090861	AARS1	13120	-0.901328	0.102635	-8.78191	1.60722e-18	8.08121e-17
ENSG00000090863	GLG1	4634.27	-0.143097	0.0438609	-3.26252	0.00110428	0.00321601
ENSG00000090971	NAT14	870.179	-0.585803	0.101118	-5.79325	6.90389e-09	6.96466e-08
ENSG00000090975	PITPNM2	448.773	0.825648	0.148724	5.55154	2.83158e-08	2.51365e-07
ENSG00000090989	EXOC1	1085.22	-0.158029	0.0517061	-3.0563	0.0022409	0.0060153
ENSG00000091009	RBM27	2206.29	0.20867	0.065839	3.16939	0.00152757	0.0042938
ENSG00000091129	NRCAM	255.081	1.29426	0.157548	8.21499	2.12188e-16	7.71213e-15
ENSG00000091136	LAMB1	18704.7	-0.523198	0.047224	-11.0791	1.58492e-28	2.1223e-26
ENSG00000091157	WDR7	461.432	0.280525	0.0862038	3.2542	0.00113711	0.00330181
ENSG00000091436	MAP3K20	8242.34	-0.33817	0.067835	-4.98518	6.19035e-07	4.04663e-06
ENSG00000091483	FH	2504.1	-0.335881	0.06248	-5.37581	7.62373e-08	6.14585e-07
ENSG00000091490	SEL1L3	1320.43	-0.85411	0.0668965	-12.7676	2.4861e-37	4.72024e-35
ENSG00000091592	NLRP1	1113.63	-0.290872	0.0667036	-4.36067	1.29667e-05	6.15252e-05
ENSG00000091844	RGS17	157.487	0.689527	0.131342	5.24985	1.52221e-07	1.15125e-06
ENSG00000091986	CCDC80	5776.22	-1.16265	0.133836	-8.68713	3.71703e-18	1.79107e-16
ENSG00000092094	OSGEP	1322.83	-0.337471	0.0759354	-4.44418	8.82266e-06	4.33332e-05
ENSG00000092148	HECTD1	5981.56	0.332783	0.0691833	4.81017	1.50803e-06	8.99178e-06
ENSG00000092199	HNRNPC	18372.4	-0.11682	0.0402356	-2.90339	0.00369142	0.00940675
ENSG00000092439	TRPM7	2890.86	-0.261173	0.0562372	-4.64413	3.41507e-06	1.86132e-05
ENSG00000092445	TYRO3	823.615	-0.195751	0.0634273	-3.08622	0.00202718	0.00550198
ENSG00000092621	PHGDH	6302.74	-0.421004	0.112021	-3.75825	0.000171106	0.000608001
ENSG00000092758	COL9A3	444.349	0.416733	0.114715	3.63276	0.000280405	0.000947923
ENSG00000092847	AGO1	1597.29	0.241182	0.0579295	4.16337	3.13587e-05	0.000134405
ENSG00000092964	DPYSL2	2138.96	-0.257164	0.0778424	-3.30365	0.000954362	0.00282796
ENSG00000092969	TGFB2	5677.62	-0.972014	0.197888	-4.91193	9.01831e-07	5.68493e-06
ENSG00000093000	NUP50	3669.97	0.231634	0.0491965	4.70834	2.49739e-06	1.40759e-05
ENSG00000093009	CDC45	2521.3	-0.346611	0.0626979	-5.52827	3.23408e-08	2.84121e-07
ENSG00000093010	COMT	2234.16	-0.42154	0.063119	-6.6785	2.41405e-11	3.86765e-10
ENSG00000093167	LRRFIP2	1316.6	-0.510015	0.0592878	-8.60236	7.8095e-18	3.49805e-16
ENSG00000093183	SEC22C	1326.79	-0.389809	0.0760941	-5.12272	3.01159e-07	2.12954e-06
ENSG00000093217	XYLB	219.086	-0.308675	0.0987662	-3.12531	0.00177618	0.00488852
ENSG00000094804	CDC6	6234.2	-0.404583	0.083161	-4.86506	1.14423e-06	7.04197e-06
ENSG00000094841	UPRT	260.886	0.486727	0.0996141	4.88613	1.02838e-06	6.39705e-06
ENSG00000094880	CDC23	2513.11	0.14037	0.0423684	3.31309	0.000922724	0.00274444
ENSG00000094914	AAAS	1818.07	-0.146162	0.049304	-2.9645	0.0030318	0.00789025
ENSG00000094916	CBX5	9167.09	0.21873	0.0599002	3.65158	0.000260634	0.000886784
ENSG00000094975	SUCO	2377.89	-0.172335	0.0577361	-2.98487	0.00283695	0.00743333
ENSG00000095002	MSH2	4116.13	-0.162005	0.0500941	-3.23401	0.00122067	0.00351475
ENSG00000095015	MAP3K1	652.215	0.400392	0.0751045	5.33113	9.76045e-08	7.68809e-07
ENSG00000095059	DHPS	1164.46	-0.619126	0.059941	-10.3289	5.21399e-25	5.14164e-23
ENSG00000095066	HOOK2	622.916	-0.467416	0.0913826	-5.11493	3.13853e-07	2.20825e-06
ENSG00000095203	EPB41L4B	468.473	-0.404993	0.0802266	-5.04812	4.46185e-07	3.0143e-06
ENSG00000095261	PSMD5	2128.13	-0.267383	0.0576913	-4.63471	3.57433e-06	1.93733e-05
ENSG00000095303	PTGS1	171.531	-0.49861	0.128579	-3.87785	0.000105385	0.000396596
ENSG00000095321	CRAT	971.914	-0.40102	0.0668449	-5.99926	1.98221e-09	2.22361e-08
ENSG00000095380	NANS	3031.31	-0.513288	0.0872059	-5.88593	3.95815e-09	4.14758e-08
ENSG00000095383	TBC1D2	981.744	-0.619125	0.0659958	-9.38128	6.5176e-21	4.55551e-19
ENSG00000095397	WHRN	217.631	0.560352	0.115445	4.85387	1.21077e-06	7.3907e-06
ENSG00000095637	SORBS1	187.699	1.62115	0.167824	9.65984	4.46546e-22	3.422e-20
ENSG00000095906	NUBP2	1883.64	-0.319443	0.0697816	-4.57775	4.69996e-06	2.47058e-05
ENSG00000095951	HIVEP1	675.605	0.353069	0.0919515	3.83973	0.000123168	0.000455605
ENSG00000095970	TREM2	122.136	1.99187	0.215902	9.22579	2.81475e-20	1.83623e-18
ENSG00000096060	FKBP5	2869.64	-0.314388	0.0857779	-3.66514	0.000247206	0.000847402
ENSG00000096063	SRPK1	4391.51	-0.194178	0.0483173	-4.01881	5.84923e-05	0.000235462
ENSG00000096092	TMEM14A	796.147	0.370899	0.0779229	4.75982	1.9377e-06	1.12658e-05
ENSG00000096654	ZNF184	481.269	-0.414851	0.0874335	-4.74476	2.08755e-06	1.20271e-05
ENSG00000096696	DSP	3069.98	0.651202	0.123819	5.25933	1.44584e-07	1.09937e-06
ENSG00000096717	SIRT1	1654.03	0.21105	0.0559646	3.77113	0.000162511	0.000581958
ENSG00000096968	JAK2	567.417	-0.369306	0.0755863	-4.88589	1.02962e-06	6.40163e-06
ENSG00000097007	ABL1	3451.38	-0.273309	0.0651263	-4.1966	2.70954e-05	0.000118126
ENSG00000097046	CDC7	1185.12	-0.224588	0.0649931	-3.45556	0.000549145	0.00172829
ENSG00000099194	SCD	17540.7	-0.730716	0.0880641	-8.29754	1.06285e-16	4.02397e-15
ENSG00000099204	ABLIM1	561.158	1.53764	0.171239	8.97953	2.71921e-19	1.54425e-17
ENSG00000099250	NRP1	2060.11	-0.4457	0.0592795	-7.51863	5.5354e-14	1.49821e-12
ENSG00000099282	TSPAN15	644.273	0.645548	0.15129	4.26697	1.98148e-05	8.97665e-05
ENSG00000099326	MZF1	392.849	-0.51384	0.165368	-3.10725	0.00188834	0.00515928
ENSG00000099331	MYO9B	2433.54	-0.21218	0.0572802	-3.70424	0.000212021	0.000737726
ENSG00000099341	PSMD8	4076.95	-0.213045	0.0621987	-3.42524	0.000614266	0.00191007
ENSG00000099377	HSD3B7	189.282	-0.677725	0.12636	-5.36344	8.16539e-08	6.52665e-07
ENSG00000099622	CIRBP	6709.22	-0.632192	0.0910695	-6.94186	3.86969e-12	7.2469e-11
ENSG00000099625	CBARP	669.046	-0.376609	0.0770132	-4.89019	1.00738e-06	6.30033e-06
ENSG00000099785	MARCHF2	252.316	-0.397468	0.108503	-3.66319	0.000249092	0.000853177
ENSG00000099795	NDUFB7	1426.74	-0.277516	0.0816654	-3.39821	0.000678278	0.0020894
ENSG00000099797	TECR	3698.48	-0.185997	0.0572507	-3.24882	0.00115884	0.00335723
ENSG00000099800	TIMM13	1656.39	-0.248986	0.0845478	-2.94491	0.00323049	0.00835561
ENSG00000099814	CEP170B	2436.64	0.486442	0.102984	4.72348	2.3184e-06	1.31721e-05
ENSG00000099822	HCN2	1108.28	0.274618	0.0851778	3.22406	0.00126388	0.00362113
ENSG00000099840	IZUMO4	170.222	-0.810702	0.191775	-4.22736	2.36445e-05	0.000105279
ENSG00000099849	RASSF7	1231.43	-0.244159	0.0838833	-2.9107	0.00360621	0.00921731
ENSG00000099860	GADD45B	1501.22	-0.479288	0.086721	-5.52678	3.2616e-08	2.85946e-07
ENSG00000099875	MKNK2	5131.46	-0.303292	0.0620662	-4.8866	1.02593e-06	6.38808e-06
ENSG00000099901	RANBP1	7087.99	0.183568	0.0580308	3.16328	0.00156001	0.004374
ENSG00000099910	KLHL22	354.915	-0.318713	0.0998615	-3.19155	0.00141512	0.00401355
ENSG00000099917	MED15	4310.96	0.20758	0.0697695	2.97522	0.00292776	0.00764451
ENSG00000099942	CRKL	4043.4	0.39223	0.0594412	6.59862	4.14991e-11	6.35271e-10
ENSG00000099949	LZTR1	2410.25	-0.21856	0.070196	-3.11357	0.00184838	0.00505989
ENSG00000099958	DERL3	273.585	-1.87526	0.206776	-9.06903	1.20077e-19	7.23936e-18
ENSG00000099991	CABIN1	1686.3	0.290485	0.0851456	3.41163	0.000645764	0.00199921
ENSG00000099995	SF3A1	4760.31	0.296167	0.0490681	6.03583	1.58146e-09	1.82889e-08
ENSG00000100003	SEC14L2	606.056	0.674264	0.12754	5.28669	1.24551e-07	9.60251e-07
ENSG00000100027	YPEL1	169.472	-0.610977	0.136183	-4.48645	7.24195e-06	3.64418e-05
ENSG00000100028	SNRPD3	3002.9	0.250001	0.0559097	4.47152	7.76671e-06	3.873e-05
ENSG00000100030	MAPK1	5025.47	0.254936	0.0493203	5.16898	2.3537e-07	1.70801e-06
ENSG00000100033	PRODH	121.648	0.949785	0.169964	5.58816	2.29492e-08	2.06754e-07
ENSG00000100036	SLC35E4	370.155	0.470941	0.112552	4.1842	2.86174e-05	0.000123782
ENSG00000100065	CARD10	2010.84	0.588617	0.127295	4.62403	3.76363e-06	2.033e-05
ENSG00000100077	GRK3	815.374	0.732696	0.0699349	10.4768	1.10374e-25	1.14152e-23
ENSG00000100083	GGA1	1268.7	-0.232125	0.0553487	-4.19386	2.74248e-05	0.000119354
ENSG00000100092	SH3BP1	993.076	0.690825	0.125107	5.52185	3.35449e-08	2.93483e-07
ENSG00000100109	TFIP11	1564.82	0.32626	0.0608678	5.36013	8.31616e-08	6.63371e-07
ENSG00000100116	GCAT	1119.65	-0.24221	0.0840383	-2.88214	0.00394983	0.00997138
ENSG00000100124	ANKRD54	817.538	0.326957	0.0659778	4.95556	7.21227e-07	4.6525e-06
ENSG00000100142	POLR2F	1863.57	0.295899	0.0823975	3.59111	0.00032927	0.00109736
ENSG00000100147	CCDC134	1010.98	0.250563	0.0584159	4.28929	1.79247e-05	8.22285e-05
ENSG00000100151	PICK1	1011.59	-0.25441	0.0622272	-4.08841	4.3434e-05	0.000179975
ENSG00000100196	KDELR3	2276.33	-0.21935	0.0640295	-3.42577	0.000613055	0.00190723
ENSG00000100211	CBY1	793.449	-0.56615	0.0812218	-6.97041	3.16008e-12	6.0269e-11
ENSG00000100219	XBP1	5404.46	-1.06217	0.102446	-10.3681	3.4646e-25	3.44322e-23
ENSG00000100221	JOSD1	2357.03	-0.147307	0.0429178	-3.43231	0.000598454	0.00186683
ENSG00000100225	FBXO7	2499.15	0.245666	0.044125	5.56748	2.58443e-08	2.30551e-07
ENSG00000100227	POLDIP3	3121.48	0.211826	0.0462027	4.58471	4.54622e-06	2.40268e-05
ENSG00000100234	TIMP3	2442.48	0.958633	0.128839	7.44052	1.00289e-13	2.59831e-12
ENSG00000100241	SBF1	4763.36	0.2219	0.0623431	3.55934	0.000371789	0.00122368
ENSG00000100263	RHBDD3	431.393	0.280422	0.0963069	2.91176	0.00359404	0.00919361
ENSG00000100271	TTLL1	137.056	-1.05516	0.155283	-6.79512	1.08224e-11	1.84299e-10
ENSG00000100280	AP1B1	3685.12	0.302121	0.0685955	4.40438	1.06086e-05	5.10797e-05
ENSG00000100297	MCM5	6328.28	-0.191306	0.0470346	-4.06735	4.75512e-05	0.000195444
ENSG00000100302	RASD2	87.1869	0.629251	0.181171	3.47325	0.000514205	0.00163448
ENSG00000100316	RPL3	44197.7	-0.374881	0.0602696	-6.22008	4.96912e-10	6.41748e-09
ENSG00000100321	SYNGR1	1257.61	0.513451	0.108783	4.71997	2.35882e-06	1.33719e-05
ENSG00000100325	ASCC2	2127	0.163074	0.0536796	3.03792	0.0023822	0.00635655
ENSG00000100335	MIEF1	2237.5	0.225695	0.043428	5.19699	2.02545e-07	1.49194e-06
ENSG00000100342	APOL1	1769.37	2.25355	0.491137	4.58844	4.46569e-06	2.36601e-05
ENSG00000100350	FOXRED2	1661.41	0.226643	0.0612288	3.70157	0.000214266	0.000744516
ENSG00000100354	TNRC6B	1239.95	0.678383	0.0929455	7.29872	2.90524e-13	6.92088e-12
ENSG00000100360	IFT27	804.035	-0.247017	0.0713901	-3.4601	0.000539975	0.00170405
ENSG00000100379	KCTD17	958.307	0.216411	0.071239	3.03781	0.00238302	0.00635655
ENSG00000100393	EP300	3203.25	0.336968	0.0992211	3.39613	0.000683459	0.00210282
ENSG00000100416	TRMU	2086.28	0.223305	0.0674894	3.30874	0.000937154	0.00278215
ENSG00000100417	PMM1	1798.31	-0.410814	0.0702911	-5.84446	5.08205e-09	5.26028e-08
ENSG00000100439	ABHD4	2270.03	0.487598	0.0765586	6.36895	1.90321e-10	2.60951e-09
ENSG00000100473	COCH	1033.99	-0.179861	0.0620985	-2.89638	0.00377494	0.00959293
ENSG00000100478	AP4S1	328.379	-0.315059	0.0914325	-3.44581	0.000569343	0.00178565
ENSG00000100504	PYGL	9041.19	-0.270108	0.0772458	-3.49673	0.000470996	0.00151149
ENSG00000100505	TRIM9	264.106	1.68049	0.145626	11.5398	8.31475e-31	1.22991e-28
ENSG00000100522	GNPNAT1	2742.22	-0.207925	0.0651119	-3.19335	0.00140631	0.00399056
ENSG00000100575	TIMM9	858.05	-0.294942	0.0753645	-3.91354	9.09537e-05	0.000348816
ENSG00000100578	KIAA0586	1054.96	-0.263785	0.0748119	-3.52598	0.000421914	0.00136883
ENSG00000100592	DAAM1	561.662	0.395567	0.0881236	4.48877	7.16357e-06	3.61045e-05
ENSG00000100596	SPTLC2	4991.49	-0.179213	0.0594978	-3.0121	0.00259449	0.00685737
ENSG00000100599	RIN3	1090.32	0.456795	0.0770994	5.92476	3.1276e-09	3.34479e-08
ENSG00000100644	HIF1A	12204.7	0.182387	0.0571477	3.1915	0.00141536	0.00401355
ENSG00000100647	SUSD6	970.323	0.610784	0.0905601	6.74451	1.53541e-11	2.54986e-10
ENSG00000100650	SRSF5	6952.35	-0.220375	0.0743423	-2.96433	0.00303343	0.00789286
ENSG00000100697	DICER1	2287.61	0.362917	0.103224	3.51582	0.000438404	0.00141762
ENSG00000100711	ZFYVE21	1582.27	-0.278619	0.058549	-4.75874	1.94808e-06	1.1321e-05
ENSG00000100714	MTHFD1	8019.75	-0.244061	0.04055	-6.01877	1.75745e-09	2.00148e-08
ENSG00000100722	ZC3H14	3455.84	-0.14315	0.043171	-3.31587	0.000913572	0.00272231
ENSG00000100726	TELO2	2628.09	-0.327119	0.075527	-4.33116	1.48325e-05	6.94714e-05
ENSG00000100744	GSKIP	829.219	0.323154	0.0661592	4.88448	1.03701e-06	6.43817e-06
ENSG00000100749	VRK1	1813.86	-0.177402	0.0412587	-4.29974	1.70999e-05	7.89576e-05
ENSG00000100796	PPP4R3A	2722.05	0.223785	0.0528331	4.2357	2.27844e-05	0.000101877
ENSG00000100814	CCNB1IP1	1510.1	-0.237819	0.0729672	-3.25927	0.00111701	0.00324788
ENSG00000100823	APEX1	7437.69	-0.247515	0.0560997	-4.41205	1.02398e-05	4.94719e-05
ENSG00000100852	ARHGAP5	2616	0.360757	0.0966893	3.73109	0.000190653	0.000670714
ENSG00000100867	DHRS2	129.258	-0.705706	0.148546	-4.75074	2.02672e-06	1.17194e-05
ENSG00000100888	CHD8	5264.19	0.314612	0.0596698	5.27255	1.34539e-07	1.03101e-06
ENSG00000100889	PCK2	2507.89	-1.59922	0.223647	-7.15064	8.63751e-13	1.87505e-11
ENSG00000100906	NFKBIA	741.742	0.882152	0.119166	7.40274	1.33407e-13	3.36053e-12
ENSG00000100908	EMC9	735.454	-0.326074	0.087073	-3.74483	0.000180512	0.000638926
ENSG00000100911	PSME2	4807.51	0.344285	0.0907839	3.79235	0.000149226	0.000538983
ENSG00000100916	BRMS1L	998.589	0.34902	0.0658245	5.30228	1.14368e-07	8.88204e-07
ENSG00000100949	RABGGTA	624.295	-0.249812	0.0798768	-3.12747	0.0017632	0.00485912
ENSG00000100994	PYGB	9131.42	-0.359863	0.0486848	-7.39168	1.44987e-13	3.63067e-12
ENSG00000101003	GINS1	1867.41	0.327593	0.0711433	4.6047	4.13063e-06	2.20873e-05
ENSG00000101017	CD40	2296.54	0.350975	0.100184	3.50332	0.000459505	0.00147834
ENSG00000101019	UQCC1	3111.97	0.244933	0.0386362	6.33948	2.30548e-10	3.13668e-09
ENSG00000101040	ZMYND8	4215.88	-0.160427	0.0414406	-3.87125	0.00010828	0.00040632
ENSG00000101049	SGK2	93.78	1.05106	0.186661	5.63083	1.7934e-08	1.65198e-07
ENSG00000101079	NDRG3	2927.18	0.257241	0.0553437	4.64806	3.35067e-06	1.83092e-05
ENSG00000101084	RAB5IF	4766.46	0.287698	0.0684781	4.20131	2.65376e-05	0.000116128
ENSG00000101104	PABPC1L	4044.53	-0.884963	0.26162	-3.38262	0.000717971	0.00219762
ENSG00000101132	PFDN4	1885	0.227566	0.0689865	3.29871	0.000971312	0.00286883
ENSG00000101146	RAE1	3935.37	0.194352	0.0525295	3.69985	0.000215724	0.000748766
ENSG00000101152	DNAJC5	7678.88	0.170579	0.0474354	3.59603	0.000323116	0.00107883
ENSG00000101158	NELFCD	5664.19	0.133911	0.0453596	2.95221	0.00315513	0.00818108
ENSG00000101187	SLCO4A1	1113.69	0.451104	0.146467	3.0799	0.00207068	0.00560329
ENSG00000101190	TCFL5	754.081	-0.234616	0.056357	-4.16303	3.14051e-05	0.000134559
ENSG00000101191	DIDO1	7269.54	0.182283	0.041269	4.41694	1.00106e-05	4.84569e-05
ENSG00000101193	GID8	3847.53	0.282035	0.0379694	7.42798	1.10272e-13	2.82247e-12
ENSG00000101255	TRIB3	4676.42	-1.65522	0.270669	-6.11528	9.63854e-10	1.1767e-08
ENSG00000101265	RASSF2	518.286	1.11054	0.137104	8.09997	5.49717e-16	1.89511e-14
ENSG00000101266	CSNK2A1	6464.98	0.168723	0.0443782	3.80193	0.000143575	0.00052109
ENSG00000101290	CDS2	2091.24	0.212478	0.0474883	4.47432	7.66537e-06	3.82697e-05
ENSG00000101310	SEC23B	3217.86	-0.209941	0.0446257	-4.70448	2.54511e-06	1.43258e-05
ENSG00000101333	PLCB4	7599.29	-0.8953	0.0832474	-10.7547	5.63189e-27	6.34012e-25
ENSG00000101335	MYL9	41699.3	0.174738	0.0599045	2.91695	0.00353473	0.00906193
ENSG00000101347	SAMHD1	4990.74	0.27002	0.0783488	3.44639	0.000568134	0.00178306
ENSG00000101350	KIF3B	4161.49	0.367541	0.0669057	5.49342	3.94224e-08	3.39806e-07
ENSG00000101367	MAPRE1	13800.2	0.312311	0.0594637	5.25214	1.50344e-07	1.13908e-06
ENSG00000101407	TTI1	3349.36	0.206203	0.0557583	3.69816	0.000217164	0.000753147
ENSG00000101412	E2F1	4541.83	-0.281991	0.0572066	-4.92934	8.25074e-07	5.24002e-06
ENSG00000101413	RPRD1B	3393.68	0.170383	0.0410839	4.1472	3.36567e-05	0.000143097
ENSG00000101421	CHMP4B	6574.49	0.210479	0.0506477	4.15575	3.24226e-05	0.000138452
ENSG00000101439	CST3	2598.72	0.442226	0.110523	4.00119	6.30238e-05	0.000251404
ENSG00000101442	ACTR5	1044.85	0.326582	0.0939805	3.47499	0.000510871	0.00162551
ENSG00000101447	FAM83D	4529.59	0.311087	0.0816636	3.80937	0.00013932	0.000507093
ENSG00000101544	ADNP2	1279.67	0.302467	0.0621482	4.86687	1.13379e-06	6.98783e-06
ENSG00000101574	METTL4	295.559	-0.326043	0.085303	-3.82217	0.00013228	0.000483961
ENSG00000101608	MYL12A	4484.97	-0.196982	0.0585089	-3.3667	0.000760743	0.00231517
ENSG00000101665	SMAD7	296.355	0.692172	0.0894695	7.7364	1.02269e-14	3.10491e-13
ENSG00000101680	LAMA1	371.183	-0.657361	0.16018	-4.10388	4.06282e-05	0.00016962
ENSG00000101751	POLI	391.453	-0.305504	0.0792074	-3.85701	0.000114782	0.000428319
ENSG00000101773	RBBP8	1440.01	-0.387078	0.0801309	-4.83057	1.36142e-06	8.21564e-06
ENSG00000101782	RIOK3	1487.15	0.428819	0.0649748	6.59977	4.11785e-11	6.31303e-10
ENSG00000101843	PSMD10	1670.19	0.430544	0.0773139	5.56878	2.56525e-08	2.29e-07
ENSG00000101844	ATG4A	292.743	0.392403	0.0970015	4.04533	5.22505e-05	0.000212561
ENSG00000101849	TBL1X	2221.92	-0.272715	0.0737036	-3.70016	0.000215466	0.000748074
ENSG00000101856	PGRMC1	3431.39	0.326175	0.0513345	6.35392	2.09898e-10	2.86493e-09
ENSG00000101871	MID1	2345.75	0.330691	0.0594	5.5672	2.5887e-08	2.3077e-07
ENSG00000101888	NXT2	322.642	0.36124	0.0933107	3.87136	0.000108228	0.000406246
ENSG00000101911	PRPS2	2023.98	0.268964	0.0604017	4.45293	8.47079e-06	4.17825e-05
ENSG00000101928	MOSPD1	696.509	0.282856	0.0780307	3.62493	0.000289042	0.000974271
ENSG00000101935	AMMECR1	637.247	0.502311	0.075755	6.63073	3.34037e-11	5.20746e-10
ENSG00000101940	WDR13	1243.9	-0.29745	0.0783287	-3.79746	0.000146188	0.000529065
ENSG00000101955	SRPX	542.481	0.272228	0.0820174	3.31915	0.000902907	0.00269369
ENSG00000101986	ABCD1	299.411	0.532354	0.145899	3.64879	0.000263481	0.000896188
ENSG00000102024	PLS3	10591.9	0.339508	0.0954739	3.55603	0.000376496	0.00123789
ENSG00000102034	ELF4	1970.44	0.435291	0.0513686	8.47388	2.37358e-17	9.83528e-16
ENSG00000102038	SMARCA1	1705.76	0.288512	0.0686828	4.20065	2.66148e-05	0.000116386
ENSG00000102081	FMR1	2452.19	0.546705	0.064348	8.49607	1.96119e-17	8.28848e-16
ENSG00000102098	SCML2	611.659	0.492376	0.0927739	5.30726	1.11284e-07	8.64781e-07
ENSG00000102119	EMD	2369.13	-0.200675	0.0598595	-3.35244	0.000801017	0.00241864
ENSG00000102125	TAFAZZIN	786.567	-0.188135	0.0637419	-2.95152	0.00316217	0.00819766
ENSG00000102158	MAGT1	5030.34	-0.372983	0.0755439	-4.9373	7.92111e-07	5.05845e-06
ENSG00000102181	CD99L2	1129.21	-0.563018	0.0763892	-7.37039	1.70131e-13	4.21877e-12
ENSG00000102226	USP11	5134.16	-0.175359	0.0340202	-5.15455	2.54236e-07	1.82397e-06
ENSG00000102265	TIMP1	3154.81	0.418836	0.0978831	4.27894	1.87787e-05	8.56523e-05
ENSG00000102271	KLHL4	198.564	0.598566	0.130992	4.56949	4.88922e-06	2.56372e-05
ENSG00000102287	GABRE	805.716	1.30816	0.133156	9.82431	8.84818e-23	7.21524e-21
ENSG00000102384	CENPI	1991.25	-0.34538	0.0770141	-4.48463	7.30413e-06	3.66966e-05
ENSG00000102393	GLA	1065.06	0.231954	0.0715472	3.24197	0.00118708	0.00343123
ENSG00000102409	BEX4	298.681	-0.460727	0.109017	-4.22619	2.3768e-05	0.000105755
ENSG00000102452	NALCN	281.931	-0.260949	0.0868844	-3.00341	0.00266976	0.00704168
ENSG00000102531	FNDC3A	2095.75	0.349065	0.0786557	4.43789	9.08453e-06	4.4482e-05
ENSG00000102580	DNAJC3	2306.18	-1.01672	0.15096	-6.735	1.63929e-11	2.71529e-10
ENSG00000102595	UGGT2	659.645	-0.268608	0.0930074	-2.88803	0.00387661	0.0098138
ENSG00000102699	PARP4	1393.52	0.339659	0.0808797	4.19957	2.67428e-05	0.000116825
ENSG00000102753	KPNA3	2034.36	0.310838	0.0480181	6.47336	9.5845e-11	1.38393e-09
ENSG00000102780	DGKH	511.422	0.366482	0.110874	3.30539	0.000948431	0.0028117
ENSG00000102781	KATNAL1	559.059	0.248336	0.0829095	2.99527	0.00274202	0.00721582
ENSG00000102786	INTS6	1458.84	-0.253485	0.0578506	-4.38172	1.17746e-05	5.63524e-05
ENSG00000102854	MSLN	902.487	0.443915	0.132414	3.35247	0.000800952	0.00241864
ENSG00000102898	NUTF2	3656.64	0.377904	0.0661684	5.71125	1.12148e-08	1.07266e-07
ENSG00000102901	CENPT	2267.98	0.794912	0.0986718	8.05611	7.87582e-16	2.63654e-14
ENSG00000102974	CTCF	2050.18	0.269432	0.0503626	5.34984	8.80332e-08	6.97739e-07
ENSG00000103005	USB1	2274.99	0.93618	0.104578	8.95197	3.49209e-19	1.93986e-17
ENSG00000103034	NDRG4	239.337	0.720497	0.156261	4.61084	4.01037e-06	2.15348e-05
ENSG00000103042	SLC38A7	876.375	-0.211277	0.0664909	-3.17754	0.0014853	0.00418669
ENSG00000103044	HAS3	808.799	0.656073	0.105332	6.22865	4.70481e-10	6.10713e-09
ENSG00000103064	SLC7A6	2819.03	0.785568	0.0715418	10.9806	4.74027e-28	6.0301e-26
ENSG00000103066	PLA2G15	935.527	0.325951	0.0814037	4.00413	6.2246e-05	0.000248691
ENSG00000103089	FA2H	102.481	1.56854	0.306432	5.1187	3.07643e-07	2.17177e-06
ENSG00000103152	MPG	972.23	-0.360408	0.115271	-3.12661	0.00176836	0.00487122
ENSG00000103196	CRISPLD2	844.974	0.818739	0.101289	8.0832	6.30883e-16	2.14012e-14
ENSG00000103199	ZNF500	574.329	-0.249558	0.0717808	-3.47667	0.000507688	0.0016166
ENSG00000103227	LMF1	103.25	-0.620476	0.163571	-3.7933	0.000148656	0.000537079
ENSG00000103249	CLCN7	3947.67	-0.359625	0.0709023	-5.07212	3.93405e-07	2.70221e-06
ENSG00000103264	FBXO31	966.804	-0.326253	0.061427	-5.31124	1.08882e-07	8.47665e-07
ENSG00000103266	STUB1	2344.56	-0.353244	0.0609294	-5.79759	6.7273e-09	6.8027e-08
ENSG00000103423	DNAJA3	3035.04	-0.311762	0.0541169	-5.76091	8.36612e-09	8.26926e-08
ENSG00000103429	BFAR	2114.2	-0.1978	0.0534493	-3.7007	0.000215006	0.000746886
ENSG00000103479	RBL2	2145.28	-0.284098	0.0642436	-4.42221	9.76984e-06	4.74436e-05
ENSG00000103496	STX4	1110.54	-0.375536	0.0659064	-5.69802	1.21206e-08	1.15323e-07
ENSG00000103502	CDIPT	2241.21	0.231638	0.0567937	4.07858	4.53108e-05	0.000187082
ENSG00000103522	IL21R	138.399	-1.90971	0.223116	-8.55931	1.13549e-17	4.91311e-16
ENSG00000103544	VPS35L	1171.26	-0.471001	0.0566496	-8.31429	9.23039e-17	3.51556e-15
ENSG00000103549	RNF40	3796.32	0.171153	0.0439082	3.89798	9.69987e-05	0.000369216
ENSG00000103642	LACTB	1629.93	0.378741	0.0840836	4.50434	6.65795e-06	3.38919e-05
ENSG00000103647	CORO2B	141.209	-0.486173	0.16083	-3.02291	0.0025036	0.00664474
ENSG00000103855	CD276	2129.87	0.666347	0.0934854	7.12782	1.0197e-12	2.16917e-11
ENSG00000103876	FAH	784.33	0.331973	0.093471	3.55161	0.000382881	0.00125705
ENSG00000103888	CEMIP	651.336	3.58174	0.148388	24.1376	1.00791e-128	2.13693e-125
ENSG00000103932	RPAP1	1615.19	0.218929	0.0680703	3.21621	0.00129894	0.00371489
ENSG00000103942	HOMER2	977.16	-0.469983	0.0686092	-6.85015	7.37728e-12	1.29981e-10
ENSG00000104047	DTWD1	374.859	-0.279418	0.0767492	-3.64066	0.000271941	0.000922898
ENSG00000104067	TJP1	5406.18	-0.27477	0.0826828	-3.32318	0.000889973	0.00265884
ENSG00000104081	BMF	108.648	1.12853	0.156673	7.2031	5.88599e-13	1.31823e-11
ENSG00000104142	VPS18	1647.08	0.267603	0.0537259	4.98089	6.32928e-07	4.13108e-06
ENSG00000104205	SGK3	325.671	-0.399338	0.09373	-4.26051	2.03958e-05	9.21686e-05
ENSG00000104213	PDGFRL	225.567	0.446166	0.121915	3.65965	0.000252561	0.000863897
ENSG00000104228	TRIM35	826.205	0.198285	0.0584038	3.39508	0.000686098	0.00211022
ENSG00000104231	ZFAND1	1349.2	-0.278398	0.0587419	-4.73935	2.14402e-06	1.23134e-05
ENSG00000104324	CPQ	193.717	-0.497442	0.155447	-3.20007	0.00137394	0.00390916
ENSG00000104331	BPNT2	4525.72	0.387823	0.0752137	5.15628	2.51907e-07	1.80943e-06
ENSG00000104341	LAPTM4B	10297.2	0.310429	0.0691147	4.49151	7.07194e-06	3.5756e-05
ENSG00000104381	GDAP1	1090.02	0.387002	0.055639	6.95559	3.5108e-12	6.65586e-11
ENSG00000104388	RAB2A	3339.23	0.193735	0.0435747	4.44603	8.74717e-06	4.29956e-05
ENSG00000104408	EIF3E	10015.5	-0.216072	0.0510057	-4.23623	2.27301e-05	0.00010167
ENSG00000104413	ESRP1	128.577	-0.582035	0.128681	-4.52308	6.0947e-06	3.12246e-05
ENSG00000104490	NCALD	124.769	2.3647	0.351762	6.72244	1.78704e-11	2.9485e-10
ENSG00000104497	SNX16	777.232	0.389255	0.0962042	4.04613	5.20708e-05	0.000211898
ENSG00000104524	PYCR3	804.973	-0.198661	0.0686019	-2.89585	0.00378136	0.00960133
ENSG00000104549	SQLE	2917.34	-0.323567	0.0540621	-5.98509	2.1627e-09	2.41331e-08
ENSG00000104635	SLC39A14	12663.8	-0.727927	0.0893477	-8.14713	3.72668e-16	1.31322e-14
ENSG00000104643	MTMR9	701.719	0.255905	0.0674551	3.79371	0.000148413	0.000536354
ENSG00000104660	LEPROTL1	1261.07	0.242223	0.0620867	3.90137	9.5649e-05	0.000364297
ENSG00000104671	DCTN6	984.872	0.274747	0.0714384	3.84592	0.0001201	0.000445812
ENSG00000104687	GSR	2157.87	0.384319	0.079944	4.80735	1.52942e-06	9.09997e-06
ENSG00000104689	TNFRSF10A	141.934	0.454199	0.144952	3.13344	0.00172769	0.0047799
ENSG00000104695	PPP2CB	3487.51	0.213947	0.0401638	5.32685	9.99291e-08	7.8469e-07
ENSG00000104728	ARHGEF10	2743.37	-0.186932	0.0525279	-3.55872	0.000372661	0.00122623
ENSG00000104738	MCM4	11049.2	0.104548	0.0353804	2.95498	0.00312692	0.00811621
ENSG00000104763	ASAH1	1438.15	0.29077	0.0652061	4.45925	8.22486e-06	4.06956e-05
ENSG00000104774	MAN2B1	2461.51	-0.227548	0.0379815	-5.99102	2.08532e-09	2.3331e-08
ENSG00000104783	KCNN4	399.509	0.517247	0.110269	4.69076	2.72196e-06	1.52002e-05
ENSG00000104805	NUCB1	4104.36	-0.575931	0.0746158	-7.71862	1.17597e-14	3.52818e-13
ENSG00000104812	GYS1	1314.84	-0.159902	0.0461966	-3.46133	0.000537504	0.00169709
ENSG00000104824	HNRNPL	11061.4	-0.109996	0.034982	-3.14436	0.0016645	0.00462316
ENSG00000104856	RELB	230.622	0.777973	0.175162	4.44145	8.93562e-06	4.38319e-05
ENSG00000104859	CLASRP	1748.03	-0.221812	0.0596203	-3.72042	0.000198895	0.000696051
ENSG00000104863	LIN7B	141.802	-0.680822	0.143172	-4.75527	1.98182e-06	1.14863e-05
ENSG00000104866	PPP1R37	1111.1	-0.286242	0.0597956	-4.787	1.69292e-06	9.99333e-06
ENSG00000104870	FCGRT	1201.67	-0.413639	0.101352	-4.08123	4.47989e-05	0.000185148
ENSG00000104872	PIH1D1	1391.45	-0.447853	0.0912128	-4.90998	9.10855e-07	5.73046e-06
ENSG00000104880	ARHGEF18	2809.8	-0.268076	0.0459862	-5.8295	5.55953e-09	5.72654e-08
ENSG00000104881	PPP1R13L	1449.57	-0.46923	0.0638107	-7.35346	1.93138e-13	4.73392e-12
ENSG00000104884	ERCC2	5161.74	-0.429551	0.0477092	-9.00352	2.18591e-19	1.26972e-17
ENSG00000104889	RNASEH2A	2528.75	-0.653368	0.0892071	-7.32417	2.40381e-13	5.82455e-12
ENSG00000104897	SF3A2	2552.85	-0.233551	0.0573466	-4.07262	4.64865e-05	0.000191439
ENSG00000104904	OAZ1	11919.3	-0.211631	0.0697372	-3.03469	0.00240783	0.00641869
ENSG00000104907	TRMT1	1458.8	-0.33887	0.0813081	-4.16773	3.07653e-05	0.000132307
ENSG00000104915	STX10	896.654	-0.225546	0.0610292	-3.69571	0.000219271	0.00075942
ENSG00000104946	TBC1D17	796.433	-0.512339	0.0773633	-6.62251	3.53154e-11	5.48531e-10
ENSG00000104957	YJU2B	590.46	-0.568811	0.13302	-4.27613	1.90169e-05	8.65836e-05
ENSG00000104960	PTOV1	3084.37	-0.22743	0.0702483	-3.23751	0.00120579	0.00347819
ENSG00000104964	TLE5	5613.46	-0.243032	0.0453796	-5.35552	8.53092e-08	6.7911e-07
ENSG00000104967	NOVA2	98.7416	0.758313	0.160922	4.71231	2.4493e-06	1.38294e-05
ENSG00000104979	C19orf53	2381.52	-0.254519	0.0723523	-3.51777	0.000435182	0.00140828
ENSG00000104980	TIMM44	1577.48	-0.552001	0.111982	-4.92939	8.24858e-07	5.24002e-06
ENSG00000104983	CCDC61	276.023	-0.790927	0.0945392	-8.36612	5.95472e-17	2.31651e-15
ENSG00000105011	ASF1B	2452.71	-0.405818	0.0877736	-4.62346	3.77384e-06	2.03592e-05
ENSG00000105048	TNNT1	2002.52	-0.318634	0.0707001	-4.50684	6.5801e-06	3.35358e-05
ENSG00000105053	VRK3	760.572	-0.25997	0.0657126	-3.95617	7.61613e-05	0.000297688
ENSG00000105135	ILVBL	1738.75	-0.546129	0.070097	-7.79105	6.64544e-15	2.03703e-13
ENSG00000105136	ZNF419	279.7	-0.465946	0.139599	-3.33774	0.000844628	0.00253707
ENSG00000105137	SYDE1	2342.31	-0.238261	0.0632325	-3.76801	0.000164553	0.000587999
ENSG00000105176	URI1	1362.54	-0.406307	0.0850636	-4.77651	1.78364e-06	1.04803e-05
ENSG00000105185	PDCD5	1830.68	-0.311966	0.0676386	-4.61225	3.98333e-06	2.14167e-05
ENSG00000105186	ANKRD27	1302.34	-0.321856	0.0531411	-6.05663	1.39001e-09	1.63422e-08
ENSG00000105193	RPS16	17801.1	-0.31541	0.0766273	-4.11615	3.85249e-05	0.000162008
ENSG00000105197	TIMM50	2101.51	-0.442676	0.0680015	-6.50979	7.52536e-11	1.10288e-09
ENSG00000105202	FBL	4941.46	-0.398677	0.0700625	-5.6903	1.26814e-08	1.19852e-07
ENSG00000105204	DYRK1B	177.126	-0.421653	0.123972	-3.40119	0.00067093	0.00206957
ENSG00000105221	AKT2	2580.09	-0.159146	0.0453221	-3.51144	0.000445691	0.00143972
ENSG00000105223	PLD3	3631.01	-0.285856	0.0557183	-5.13038	2.89151e-07	2.05033e-06
ENSG00000105245	NUMBL	1077.24	-0.260277	0.078559	-3.31314	0.000922534	0.00274444
ENSG00000105246	EBI3	192.245	0.599773	0.174437	3.43833	0.000585303	0.0018312
ENSG00000105248	YJU2	395.381	-0.264796	0.0848593	-3.12042	0.00180596	0.00495761
ENSG00000105254	TBCB	2297.63	-0.351061	0.0707626	-4.96111	7.0091e-07	4.53523e-06
ENSG00000105255	FSD1	1032.61	-0.373462	0.0737329	-5.06506	4.08266e-07	2.79073e-06
ENSG00000105270	CLIP3	863.946	-0.29009	0.0842622	-3.4427	0.000575928	0.00180453
ENSG00000105281	SLC1A5	10936.4	-0.911574	0.127922	-7.126	1.03331e-12	2.19445e-11
ENSG00000105321	CCDC9	667.706	-0.285188	0.084519	-3.37424	0.000740188	0.00225802
ENSG00000105323	HNRNPUL1	7021.77	-0.253428	0.0635573	-3.98739	6.68037e-05	0.000265068
ENSG00000105325	FZR1	1512.76	-0.234325	0.0472495	-4.95931	7.07434e-07	4.5728e-06
ENSG00000105327	BBC3	315.419	-0.511216	0.131225	-3.89573	9.79052e-05	0.000372221
ENSG00000105341	DMAC2	1399.56	-0.186873	0.0582457	-3.20836	0.00133493	0.00380925
ENSG00000105357	MYH14	366.384	1.01194	0.212161	4.76967	1.84527e-06	1.08174e-05
ENSG00000105372	RPS19	20353.9	-0.282872	0.0800958	-3.53167	0.000412952	0.00134421
ENSG00000105373	NOP53	4620.72	-0.547355	0.0605872	-9.03418	1.65241e-19	9.8226e-18
ENSG00000105376	ICAM5	463.965	-0.715804	0.118311	-6.05019	1.44677e-09	1.69111e-08
ENSG00000105379	ETFB	1144.64	-0.409028	0.0944643	-4.32997	1.49128e-05	6.97447e-05
ENSG00000105393	BABAM1	1705.26	-0.246611	0.062009	-3.97702	6.9783e-05	0.000274663
ENSG00000105397	TYK2	2082.46	-0.420277	0.0836749	-5.02273	5.09418e-07	3.39817e-06
ENSG00000105402	NAPA	2316.67	-0.319159	0.0746716	-4.27417	1.9185e-05	8.72238e-05
ENSG00000105404	RABAC1	1918.97	-0.556556	0.0974372	-5.71195	1.1169e-08	1.06989e-07
ENSG00000105409	ATP1A3	384.324	-0.454554	0.101092	-4.49645	6.90971e-06	3.50193e-05
ENSG00000105443	CYTH2	1994.73	-0.448479	0.0866405	-5.17632	2.26308e-07	1.64695e-06
ENSG00000105486	LIG1	1858.29	-0.358609	0.0773852	-4.63408	3.58526e-06	1.94159e-05
ENSG00000105552	BCAT2	1195.65	-0.450299	0.0761382	-5.91423	3.33429e-09	3.54052e-08
ENSG00000105607	GCDH	694.71	-0.49624	0.0802157	-6.18631	6.15873e-10	7.8033e-09
ENSG00000105612	DNASE2	997.669	-0.351895	0.0822171	-4.28007	1.86835e-05	8.52789e-05
ENSG00000105613	MAST1	201.268	-0.531425	0.119799	-4.43598	9.16549e-06	4.48612e-05
ENSG00000105617	LENG1	356.111	-0.439929	0.0878366	-5.00849	5.48586e-07	3.62523e-06
ENSG00000105618	PRPF31	2256.93	-0.195115	0.0497047	-3.92549	8.65517e-05	0.00033324
ENSG00000105640	RPL18A	19273.3	-0.327077	0.0716953	-4.56204	5.06589e-06	2.64437e-05
ENSG00000105647	PIK3R2	1560.61	-0.162991	0.0476752	-3.41877	0.000629039	0.00195151
ENSG00000105650	PDE4C	194.848	0.735596	0.135689	5.42121	5.91968e-08	4.89625e-07
ENSG00000105655	ISYNA1	1221.45	0.313139	0.090693	3.45274	0.000554929	0.00174475
ENSG00000105662	CRTC1	364.113	-0.396659	0.129689	-3.05853	0.00222424	0.00597309
ENSG00000105669	COPE	2813.67	-0.364363	0.0842995	-4.32224	1.54453e-05	7.20232e-05
ENSG00000105676	ARMC6	1281.33	-0.328553	0.0588689	-5.58109	2.39011e-08	2.14419e-07
ENSG00000105677	TMEM147	1154.76	-0.380691	0.0920279	-4.13668	3.52361e-05	0.000149263
ENSG00000105696	TMEM59L	99.021	-0.734002	0.159295	-4.6078	4.06955e-06	2.18037e-05
ENSG00000105698	USF2	1647.77	-0.338675	0.0655413	-5.16735	2.37431e-07	1.71905e-06
ENSG00000105699	LSR	663.698	0.442546	0.0900828	4.91266	8.98506e-07	5.66959e-06
ENSG00000105700	KXD1	1723.53	-0.273085	0.0556422	-4.90787	9.20702e-07	5.78669e-06
ENSG00000105701	FKBP8	4712.98	-0.233806	0.0654582	-3.57184	0.000354479	0.00117217
ENSG00000105722	ERF	1219.1	-0.176845	0.054696	-3.23323	0.00122399	0.00352349
ENSG00000105726	ATP13A1	1736.94	-0.343299	0.10603	-3.23775	0.00120475	0.00347598
ENSG00000105738	SIPA1L3	1157.39	-0.345749	0.0802471	-4.30856	1.64322e-05	7.6151e-05
ENSG00000105750	ZNF85	267.17	-0.783255	0.15574	-5.02924	4.92418e-07	3.30034e-06
ENSG00000105755	ETHE1	437.989	-0.351392	0.101539	-3.46067	0.000538833	0.00170087
ENSG00000105767	CADM4	957.104	-0.37858	0.0686747	-5.51265	3.53473e-08	3.0756e-07
ENSG00000105771	SMG9	1348.91	-0.333273	0.0796846	-4.1824	2.88452e-05	0.000124682
ENSG00000105810	CDK6	3251.63	-0.437644	0.139224	-3.14345	0.00166967	0.00463449
ENSG00000105825	TFPI2	1224.87	0.839391	0.0964857	8.69965	3.32911e-18	1.6164e-16
ENSG00000105849	POLR1F	797.462	0.610179	0.0954784	6.39076	1.65064e-10	2.27989e-09
ENSG00000105866	SP4	234.652	0.349939	0.0992365	3.52631	0.000421386	0.00136746
ENSG00000105887	MTPN	8326.47	0.262362	0.0462784	5.66922	1.4345e-08	1.34277e-07
ENSG00000105926	PALS2	422.389	-0.292231	0.0761775	-3.83618	0.00012496	0.000460626
ENSG00000105928	GSDME	826.931	-0.313745	0.0802933	-3.90749	9.32596e-05	0.000356799
ENSG00000105939	ZC3HAV1	2800.35	0.93125	0.0906953	10.2679	9.83229e-25	9.40426e-23
ENSG00000105974	CAV1	19278.9	0.52342	0.0605938	8.63818	5.71141e-18	2.63242e-16
ENSG00000105976	MET	11852.5	0.373643	0.0492502	7.58662	3.28349e-14	9.24099e-13
ENSG00000106049	HIBADH	714.806	-0.257169	0.0803186	-3.20186	0.00136545	0.00388978
ENSG00000106086	PLEKHA8	367.941	0.399435	0.113314	3.52502	0.000423454	0.00137347
ENSG00000106089	STX1A	363.085	0.61129	0.153651	3.97843	6.93708e-05	0.000273633
ENSG00000106105	GARS1	4419.81	-1.02463	0.198774	-5.15474	2.53981e-07	1.8233e-06
ENSG00000106144	CASP2	2105.08	0.261321	0.065747	3.97465	7.0484e-05	0.000277165
ENSG00000106211	HSPB1	11516.5	0.264898	0.0761761	3.47744	0.000506221	0.00161273
ENSG00000106246	PTCD1	824.057	-0.201212	0.0693791	-2.90019	0.00372937	0.00949395
ENSG00000106299	WASL	1348.48	0.370268	0.0645873	5.73284	9.87631e-09	9.59057e-08
ENSG00000106333	PCOLCE	182.438	0.378537	0.120683	3.13663	0.00170903	0.00473134
ENSG00000106348	IMPDH1	1943.18	0.337564	0.0620931	5.43642	5.43611e-08	4.53164e-07
ENSG00000106355	LSM5	838.45	0.182252	0.0590549	3.08615	0.00202766	0.00550211
ENSG00000106366	SERPINE1	35245	-0.484554	0.110521	-4.38426	1.1638e-05	5.57405e-05
ENSG00000106404	CLDN15	296.435	0.463146	0.119213	3.88502	0.000102322	0.000386931
ENSG00000106415	GLCCI1	142.318	-0.394384	0.131048	-3.00947	0.00261701	0.00691401
ENSG00000106484	MEST	4000.81	0.236089	0.0585132	4.0348	5.46493e-05	0.000220907
ENSG00000106524	ANKMY2	409.209	-0.314642	0.0811305	-3.87822	0.000105223	0.000396251
ENSG00000106554	CHCHD3	3136.08	-0.148499	0.0501108	-2.9634	0.00304256	0.00791016
ENSG00000106571	GLI3	279.264	0.553405	0.108835	5.08482	3.6797e-07	2.54815e-06
ENSG00000106609	TMEM248	3262.35	0.229388	0.0525052	4.36887	1.24894e-05	5.94823e-05
ENSG00000106617	PRKAG2	1089.99	0.399224	0.0834468	4.78417	1.71696e-06	1.01212e-05
ENSG00000106624	AEBP1	598.427	-0.802223	0.118293	-6.78165	1.18808e-11	2.00979e-10
ENSG00000106636	YKT6	2664.78	0.16439	0.0435476	3.77494	0.000160044	0.000574145
ENSG00000106665	CLIP2	926.178	-0.305971	0.0932333	-3.28178	0.00103153	0.00302772
ENSG00000106682	EIF4H	16761.9	0.161496	0.042434	3.80582	0.000141336	0.000513696
ENSG00000106683	LIMK1	1925.98	0.60345	0.101669	5.93544	2.93065e-09	3.16475e-08
ENSG00000106714	CNTNAP3	483.483	0.396505	0.101991	3.88766	0.000101215	0.00038343
ENSG00000106723	SPIN1	3857.03	-0.228632	0.0623163	-3.66889	0.000243608	0.000836421
ENSG00000106785	TRIM14	2230.97	0.236485	0.0624491	3.78685	0.00015257	0.000549345
ENSG00000106829	TLE4	1888.9	-0.440551	0.0947651	-4.64887	3.33754e-06	1.82532e-05
ENSG00000106853	PTGR1	1401.59	-0.346958	0.0583774	-5.94335	2.7925e-09	3.03359e-08
ENSG00000106868	SUSD1	424.865	-0.34947	0.101925	-3.42871	0.000606457	0.00188948
ENSG00000106948	AKNA	826.932	-0.997691	0.149797	-6.66029	2.73285e-11	4.32395e-10
ENSG00000106976	DNM1	1167.35	-0.269728	0.076369	-3.53191	0.000412574	0.00134332
ENSG00000106991	ENG	2454.86	0.357036	0.100298	3.55976	0.000371188	0.00122234
ENSG00000107104	KANK1	354.968	1.12681	0.20366	5.53278	3.15197e-08	2.77639e-07
ENSG00000107105	ELAVL2	97.4148	1.90441	0.36414	5.22988	1.69619e-07	1.26925e-06
ENSG00000107263	RAPGEF1	2095.68	-0.324778	0.0603296	-5.3834	7.30917e-08	5.92229e-07
ENSG00000107290	SETX	3869.41	-0.621168	0.109374	-5.6793	1.35249e-08	1.2735e-07
ENSG00000107338	SHB	1204.07	0.357324	0.101858	3.50805	0.000451412	0.00145562
ENSG00000107443	CCNJ	371.11	0.350992	0.0760032	4.61812	3.87227e-06	2.08637e-05
ENSG00000107485	GATA3	103.679	0.871936	0.197673	4.411	1.02895e-05	4.96556e-05
ENSG00000107518	ATRNL1	492.004	-0.371271	0.0882396	-4.20753	2.58179e-05	0.000113447
ENSG00000107551	RASSF4	242.601	0.554306	0.106799	5.19018	2.10092e-07	1.54217e-06
ENSG00000107560	RAB11FIP2	712.488	0.481462	0.0677967	7.10155	1.23362e-12	2.56419e-11
ENSG00000107625	DDX50	2415.97	-0.205278	0.0575921	-3.56434	0.000364767	0.00120337
ENSG00000107643	MAPK8	1525.96	0.315308	0.0627681	5.02338	5.07691e-07	3.38842e-06
ENSG00000107651	SEC23IP	2963.04	0.288722	0.067427	4.282	1.85224e-05	8.46348e-05
ENSG00000107672	NSMCE4A	1165.52	-0.303744	0.0548338	-5.53935	3.03593e-08	2.68009e-07
ENSG00000107679	PLEKHA1	879.734	0.245294	0.0677069	3.62288	0.000291336	0.000981223
ENSG00000107738	VSIR	712.766	1.34067	0.188033	7.12999	1.00379e-12	2.1389e-11
ENSG00000107771	CCSER2	1489.41	-0.365112	0.0878376	-4.15667	3.22913e-05	0.000137984
ENSG00000107789	MINPP1	1458.66	0.316031	0.0758161	4.16839	3.06765e-05	0.00013197
ENSG00000107798	LIPA	1451.04	0.500491	0.0760627	6.57998	4.70513e-11	7.12547e-10
ENSG00000107815	TWNK	1429.55	0.232793	0.0499873	4.65703	3.208e-06	1.76281e-05
ENSG00000107816	LZTS2	2606.92	0.295186	0.0896451	3.29282	0.000991867	0.00292411
ENSG00000107819	SFXN3	1372.79	0.498877	0.063553	7.84979	4.16749e-15	1.30257e-13
ENSG00000107829	FBXW4	372.333	-0.511906	0.0892826	-5.73354	9.83534e-09	9.56094e-08
ENSG00000107862	GBF1	5628.5	0.294366	0.0607134	4.84846	1.24425e-06	7.56961e-06
ENSG00000107874	CUEDC2	1186.69	-0.338671	0.0875568	-3.86802	0.000109723	0.000410888
ENSG00000107882	SUFU	669.066	0.5299	0.0942135	5.62446	1.86094e-08	1.70924e-07
ENSG00000107937	GTPBP4	2829.33	0.344969	0.0561946	6.13882	8.31346e-10	1.03076e-08
ENSG00000107949	BCCIP	3087.78	0.300265	0.055628	5.39774	6.74869e-08	5.50321e-07
ENSG00000107959	PITRM1	1880.65	-0.142791	0.0494466	-2.88779	0.0038796	0.00981942
ENSG00000107984	DKK1	5951.97	0.292961	0.0943994	3.10342	0.00191299	0.00521541
ENSG00000108021	TASOR2	2733.72	0.255254	0.0772728	3.30329	0.000955579	0.00283091
ENSG00000108064	TFAM	3550.95	0.382176	0.0691483	5.5269	3.25936e-08	2.85946e-07
ENSG00000108106	UBE2S	7809.14	-0.463625	0.057505	-8.06235	7.48407e-16	2.51865e-14
ENSG00000108107	RPL28	16749	-0.452528	0.0935677	-4.83637	1.32233e-06	7.99493e-06
ENSG00000108175	ZMIZ1	1214.45	1.06723	0.0977907	10.9134	9.94985e-28	1.20545e-25
ENSG00000108179	PPIF	12086.2	1.7794	0.108964	16.3301	6.02584e-60	2.83906e-57
ENSG00000108256	NUFIP2	5644.5	0.414585	0.0687794	6.02775	1.66254e-09	1.90362e-08
ENSG00000108262	GIT1	2546.48	0.430209	0.109055	3.94488	7.98395e-05	0.000310498
ENSG00000108352	RAPGEFL1	190.088	0.488348	0.153921	3.17272	0.00151018	0.0042521
ENSG00000108384	RAD51C	1465.25	0.207422	0.0467971	4.43237	9.32051e-06	4.55265e-05
ENSG00000108389	MTMR4	3048.37	-0.406039	0.0526522	-7.71173	1.24121e-14	3.69777e-13
ENSG00000108395	TRIM37	2753.49	-0.152312	0.0477112	-3.19236	0.00141113	0.00400335
ENSG00000108465	CDK5RAP3	3961.16	-0.393812	0.0856757	-4.59654	4.29567e-06	2.28545e-05
ENSG00000108469	RECQL5	1839.68	-0.234348	0.0572456	-4.09373	4.24491e-05	0.000176239
ENSG00000108509	CAMTA2	2163.09	-0.372707	0.0906041	-4.11358	3.89574e-05	0.000163449
ENSG00000108511	HOXB6	166.032	1.5352	0.25482	6.02463	1.69497e-09	1.93726e-08
ENSG00000108557	RAI1	2612.1	0.368476	0.0584777	6.30113	2.95477e-10	3.94413e-09
ENSG00000108578	BLMH	1717.01	0.386151	0.0534034	7.23084	4.80026e-13	1.0963e-11
ENSG00000108582	CPD	4455.67	0.163428	0.055355	2.95237	0.00315347	0.00817844
ENSG00000108587	GOSR1	2027.41	0.270858	0.0543962	4.97936	6.37945e-07	4.1553e-06
ENSG00000108591	DRG2	1451.78	-0.208285	0.0616433	-3.37887	0.00072784	0.00222355
ENSG00000108604	SMARCD2	1814.22	0.218655	0.0750313	2.91418	0.00356628	0.00913177
ENSG00000108641	B9D1	704.683	-0.558809	0.101027	-5.53129	3.17882e-08	2.79459e-07
ENSG00000108666	C17orf75	1090.8	-0.205049	0.0595831	-3.4414	0.000578716	0.00181193
ENSG00000108669	CYTH1	1101.7	0.23629	0.0716213	3.29916	0.000969761	0.00286558
ENSG00000108671	PSMD11	4683.84	0.286785	0.0737745	3.88731	0.00010136	0.000383719
ENSG00000108679	LGALS3BP	24086.8	0.461838	0.114105	4.04748	5.17728e-05	0.00021082
ENSG00000108691	CCL2	116.98	2.59298	0.310733	8.34474	7.13696e-17	2.74288e-15
ENSG00000108774	RAB5C	5533.95	0.217337	0.0558503	3.89142	9.96604e-05	0.000378305
ENSG00000108784	NAGLU	764.453	-0.35429	0.0973994	-3.6375	0.000275302	0.000933152
ENSG00000108798	ABI3	95.4272	0.940093	0.308747	3.04487	0.00232784	0.0062211
ENSG00000108799	EZH1	1353.23	-0.386585	0.0840129	-4.6015	4.19467e-06	2.23827e-05
ENSG00000108819	PPP1R9B	2929.06	0.418354	0.0651083	6.42552	1.31421e-10	1.8412e-09
ENSG00000108821	COL1A1	82905.2	0.418023	0.0884273	4.72731	2.27512e-06	1.2961e-05
ENSG00000108830	RND2	275.362	0.334526	0.0961277	3.48001	0.000501388	0.00159894
ENSG00000108852	MPP2	1022.58	0.31216	0.0949681	3.287	0.00101262	0.0029777
ENSG00000108854	SMURF2	6909.25	-0.451177	0.0572773	-7.87706	3.35179e-15	1.06595e-13
ENSG00000108932	SLC16A6	141.488	0.848852	0.215755	3.93434	8.34263e-05	0.000323064
ENSG00000108960	MMD	403.654	0.688035	0.110246	6.24091	4.35027e-10	5.67588e-09
ENSG00000108984	MAP2K6	112.682	0.652399	0.170814	3.81935	0.000133802	0.000488966
ENSG00000109046	WSB1	5855.06	0.271827	0.0825689	3.29213	0.000994323	0.00293067
ENSG00000109072	VTN	103.301	0.777379	0.164582	4.72334	2.32001e-06	1.31754e-05
ENSG00000109099	PMP22	1751.18	0.912952	0.158615	5.75579	8.62371e-09	8.49746e-08
ENSG00000109103	UNC119	1107.72	0.591548	0.0674312	8.77261	1.74567e-18	8.67446e-17
ENSG00000109111	SUPT6H	7215.27	0.28796	0.058479	4.92416	8.47251e-07	5.36747e-06
ENSG00000109118	PHF12	3005.22	0.405198	0.0488571	8.29355	1.0992e-16	4.14922e-15
ENSG00000109220	CHIC2	534.002	-0.215295	0.0654306	-3.29043	0.00100035	0.00294708
ENSG00000109265	CRACD	96.1569	-0.736947	0.169624	-4.3446	1.39532e-05	6.57891e-05
ENSG00000109270	LAMTOR3	875.594	0.316202	0.0508856	6.21398	5.16587e-10	6.63788e-09
ENSG00000109320	NFKB1	1257.75	0.595676	0.0693579	8.58845	8.81528e-18	3.89372e-16
ENSG00000109390	NDUFC1	888.414	0.455929	0.0863666	5.27899	1.29896e-07	9.98433e-07
ENSG00000109436	TBC1D9	709.539	0.431329	0.0722701	5.96829	2.39752e-09	2.63375e-08
ENSG00000109452	INPP4B	1229.49	-0.672382	0.0620817	-10.8306	2.46537e-27	2.90389e-25
ENSG00000109458	GAB1	409.332	0.318248	0.0941439	3.38044	0.000723691	0.00221193
ENSG00000109472	CPE	1908.15	0.54135	0.0493511	10.9694	5.36541e-28	6.75776e-26
ENSG00000109519	GRPEL1	2105.97	0.217222	0.0679833	3.19523	0.00139719	0.00396733
ENSG00000109572	CLCN3	1901.87	-0.298122	0.0769647	-3.87349	0.000107289	0.000402841
ENSG00000109606	DHX15	7214.72	0.150047	0.0495949	3.02545	0.00248262	0.00659734
ENSG00000109654	TRIM2	331.594	0.325508	0.0938187	3.46954	0.000521354	0.00165372
ENSG00000109685	NSD2	9043.87	-0.325521	0.0536497	-6.06753	1.29894e-09	1.54284e-08
ENSG00000109686	SH3D19	550.181	0.331076	0.0818633	4.04426	5.24889e-05	0.000213394
ENSG00000109738	GLRB	640.364	-0.252145	0.0716257	-3.52032	0.000431034	0.00139557
ENSG00000109787	KLF3	1097.27	0.333816	0.0723535	4.61368	3.95599e-06	2.12866e-05
ENSG00000109790	KLHL5	2262.73	-0.325844	0.080612	-4.04213	5.29678e-05	0.000215067
ENSG00000109805	NCAPG	3855.53	-0.238882	0.068626	-3.48092	0.000499692	0.00159473
ENSG00000109814	UGDH	2532.51	-0.811987	0.0982922	-8.26095	1.44517e-16	5.37543e-15
ENSG00000109861	CTSC	4715.85	-0.435946	0.0487697	-8.93887	3.93179e-19	2.15587e-17
ENSG00000109911	ELP4	578.225	-0.209394	0.068285	-3.06646	0.00216607	0.00582918
ENSG00000109917	ZPR1	2079.47	-0.231671	0.0450111	-5.14699	2.64706e-07	1.89282e-06
ENSG00000110013	SIAE	221.091	-0.60768	0.0986467	-6.16017	7.2669e-10	9.1256e-09
ENSG00000110042	DTX4	112.631	2.40747	0.346787	6.94222	3.85988e-12	7.2469e-11
ENSG00000110046	ATG2A	1828.2	0.271755	0.058222	4.66757	3.04781e-06	1.68791e-05
ENSG00000110047	EHD1	5125.36	0.210895	0.0611939	3.44634	0.000568236	0.00178306
ENSG00000110048	OSBP	3410.23	-0.253612	0.0483885	-5.24116	1.59574e-07	1.20115e-06
ENSG00000110063	DCPS	671.865	-0.230381	0.0736406	-3.12845	0.0017573	0.004846
ENSG00000110066	KMT5B	1723.39	0.254636	0.0448896	5.6725	1.40732e-08	1.32025e-07
ENSG00000110074	FOXRED1	1663.62	-0.30972	0.0647154	-4.78588	1.70243e-06	1.00402e-05
ENSG00000110075	PPP6R3	5093.68	0.271388	0.0605006	4.4857	7.26752e-06	3.65271e-05
ENSG00000110090	CPT1A	982.972	1.02257	0.115889	8.82367	1.10769e-18	5.68183e-17
ENSG00000110104	CCDC86	2238.62	0.266938	0.068864	3.8763	0.000106055	0.00039856
ENSG00000110171	TRIM3	1082.23	0.246751	0.066377	3.71741	0.000201274	0.00070341
ENSG00000110200	ANAPC15	1277.3	0.25301	0.0835554	3.02806	0.00246132	0.00655167
ENSG00000110400	NECTIN1	224.459	0.831321	0.0996177	8.34511	7.1145e-17	2.74253e-15
ENSG00000110422	HIPK3	1771.77	0.513397	0.0800863	6.41054	1.45002e-10	2.01372e-09
ENSG00000110429	FBXO3	946.902	0.229479	0.0608045	3.77405	0.000160621	0.000575889
ENSG00000110435	PDHX	1047.52	0.34582	0.0603859	5.72683	1.02326e-08	9.89879e-08
ENSG00000110442	COMMD9	1286.49	0.244739	0.0681953	3.5888	0.000332207	0.00110571
ENSG00000110492	MDK	5713.42	0.688081	0.106212	6.47836	9.27254e-11	1.34193e-09
ENSG00000110514	MADD	2138.14	0.216679	0.0633202	3.42196	0.000621724	0.0019309
ENSG00000110536	PTPMT1	1516.64	-0.308277	0.0724762	-4.2535	2.10457e-05	9.48363e-05
ENSG00000110619	CARS1	4191.77	-0.877912	0.129921	-6.75728	1.40602e-11	2.34556e-10
ENSG00000110628	SLC22A18	271.435	-0.504297	0.105002	-4.80273	1.56519e-06	9.29105e-06
ENSG00000110651	CD81	7038.99	0.270096	0.0861966	3.13349	0.00172739	0.0047799
ENSG00000110660	SLC35F2	1903.08	-0.150848	0.0417022	-3.61726	0.000297742	0.00100095
ENSG00000110719	TCIRG1	1577.83	0.533857	0.101349	5.2675	1.38291e-07	1.05658e-06
ENSG00000110721	CHKA	1035.72	0.206455	0.0659877	3.12869	0.00175587	0.0048431
ENSG00000110768	GTF2H1	2082.32	-0.193798	0.0532841	-3.63707	0.000275759	0.000934201
ENSG00000110799	VWF	118.182	2.96058	0.168362	17.5846	3.2303e-69	2.16277e-66
ENSG00000110811	P3H3	2336.75	-0.221091	0.053025	-4.16956	3.05187e-05	0.00013138
ENSG00000110871	COQ5	606.569	-0.24591	0.077807	-3.16052	0.00157487	0.0044118
ENSG00000110906	KCTD10	2820.19	0.269021	0.0466739	5.76384	8.22204e-09	8.1418e-08
ENSG00000110921	MVK	846.824	-0.25724	0.0773849	-3.32416	0.00088684	0.00265197
ENSG00000110987	BCL7A	1347.91	-0.357382	0.0584978	-6.10932	1.00055e-09	1.21567e-08
ENSG00000111110	PPM1H	683.524	-0.735608	0.138933	-5.2947	1.19213e-07	9.21888e-07
ENSG00000111144	LTA4H	3270.47	0.352361	0.0421807	8.35362	6.62021e-17	2.56755e-15
ENSG00000111186	WNT5B	2424.87	-0.790603	0.0488313	-16.1905	5.88402e-59	2.49502e-56
ENSG00000111206	FOXM1	6118.88	0.198075	0.03268	6.06104	1.35242e-09	1.59741e-08
ENSG00000111271	ACAD10	567.471	-0.42112	0.0815598	-5.16333	2.42596e-07	1.74947e-06
ENSG00000111275	ALDH2	689.365	0.628709	0.102994	6.10434	1.03227e-09	1.25062e-08
ENSG00000111300	NAA25	1861.74	0.208463	0.0594986	3.50366	0.000458909	0.00147717
ENSG00000111325	OGFOD2	553.398	-0.26669	0.0801115	-3.32899	0.000871613	0.00261012
ENSG00000111331	OAS3	4147.32	1.49159	0.247219	6.03349	1.6046e-09	1.84892e-08
ENSG00000111335	OAS2	792.383	1.69426	0.154292	10.9809	4.72301e-28	6.0301e-26
ENSG00000111348	ARHGDIB	188.439	0.579063	0.194909	2.97094	0.0029689	0.00774239
ENSG00000111358	GTF2H3	1950.87	-0.267299	0.0547781	-4.87967	1.06265e-06	6.57808e-06
ENSG00000111424	VDR	685.55	0.40344	0.0704726	5.72478	1.03568e-08	9.99616e-08
ENSG00000111445	RFC5	2377.14	0.268934	0.0447718	6.00677	1.89252e-09	2.1305e-08
ENSG00000111450	STX2	2001.5	-0.371817	0.0683854	-5.43708	5.41618e-08	4.52095e-07
ENSG00000111540	RAB5B	4191.03	-0.153852	0.043134	-3.56684	0.000361309	0.00119289
ENSG00000111554	MDM1	881.842	-0.481584	0.114894	-4.19156	2.77042e-05	0.000120364
ENSG00000111581	NUP107	4186.52	-0.187675	0.0444681	-4.22043	2.43833e-05	0.000108004
ENSG00000111602	TIMELESS	4610.3	-0.197223	0.0367432	-5.36761	7.97862e-08	6.38741e-07
ENSG00000111641	NOP2	3204.85	0.106035	0.035572	2.98085	0.00287452	0.00752248
ENSG00000111642	CHD4	10619.4	0.225689	0.0602967	3.74298	0.000181849	0.000642942
ENSG00000111653	ING4	731.92	-0.261836	0.0837524	-3.12631	0.00177017	0.00487409
ENSG00000111666	CHPT1	1097.85	0.238398	0.0566044	4.21165	2.53514e-05	0.000111629
ENSG00000111674	ENO2	3969.34	-0.195495	0.0536984	-3.64062	0.000271987	0.000922898
ENSG00000111707	SUDS3	1855.42	0.16521	0.0496944	3.32453	0.000885676	0.00264911
ENSG00000111727	HCFC2	793.282	0.198224	0.0682903	2.90267	0.00369999	0.00942483
ENSG00000111786	SRSF9	7621.32	0.207577	0.0488946	4.2454	2.182e-05	9.80472e-05
ENSG00000111801	BTN3A3	388.647	0.764261	0.115711	6.60489	3.97806e-11	6.14045e-10
ENSG00000111817	DSE	1805.67	-0.558476	0.0847339	-6.59094	4.37057e-11	6.66642e-10
ENSG00000111843	TMEM14C	4198.89	-0.212468	0.0629438	-3.37552	0.000736754	0.00224916
ENSG00000111846	GCNT2	113.154	0.840166	0.240846	3.4884	0.000485921	0.00155468
ENSG00000111859	NEDD9	1342.52	-0.703005	0.0671724	-10.4657	1.2418e-25	1.27395e-23
ENSG00000111897	SERINC1	4525.61	-0.279784	0.0673766	-4.15254	3.28811e-05	0.000140175
ENSG00000111912	NCOA7	481.015	-0.575196	0.143407	-4.01094	6.04786e-05	0.000242391
ENSG00000111961	SASH1	792.817	-0.474063	0.102394	-4.62982	3.65985e-06	1.98115e-05
ENSG00000111962	UST	303.922	0.472418	0.118879	3.97393	7.06955e-05	0.000277824
ENSG00000112033	PPARD	2582.01	-0.345736	0.0697757	-4.95497	7.23414e-07	4.66424e-06
ENSG00000112039	FANCE	1140.13	-0.178792	0.0567943	-3.14807	0.00164353	0.00457284
ENSG00000112078	KCTD20	8704.7	-0.69034	0.0641072	-10.7685	4.84726e-27	5.50554e-25
ENSG00000112079	STK38	2902.16	-0.368279	0.0681974	-5.40019	6.65689e-08	5.43532e-07
ENSG00000112118	MCM3	9794.08	-0.24042	0.0430281	-5.58751	2.30342e-08	2.07373e-07
ENSG00000112139	MDGA1	1834.64	-0.775396	0.125295	-6.18857	6.07131e-10	7.70021e-09
ENSG00000112146	FBXO9	2417.61	-0.344795	0.0663872	-5.1937	2.0615e-07	1.51411e-06
ENSG00000112149	CD83	371.675	0.977702	0.108501	9.01098	2.04215e-19	1.19166e-17
ENSG00000112186	CAP2	2350.53	-0.371016	0.0689548	-5.38056	7.42532e-08	6.00492e-07
ENSG00000112208	BAG2	1643.75	-0.360718	0.0597626	-6.03585	1.58131e-09	1.82889e-08
ENSG00000112210	RAB23	1452.84	-0.523316	0.0701018	-7.46508	8.32482e-14	2.1832e-12
ENSG00000112245	PTP4A1	2821.61	0.393217	0.0526759	7.46483	8.3408e-14	2.1832e-12
ENSG00000112249	ASCC3	1771.43	0.253853	0.0571574	4.44131	8.94142e-06	4.38319e-05
ENSG00000112276	BVES	283.595	0.666971	0.0921275	7.23965	4.49858e-13	1.03111e-11
ENSG00000112290	WASF1	561.773	0.224205	0.0736827	3.04285	0.00234352	0.00625905
ENSG00000112308	C6orf62	9795.49	-0.132737	0.0376001	-3.53022	0.000415213	0.00135053
ENSG00000112319	EYA4	126.536	-1.55056	0.306909	-5.05217	4.3681e-07	2.96513e-06
ENSG00000112343	TRIM38	631.127	0.816771	0.087175	9.36933	7.29961e-21	5.01937e-19
ENSG00000112365	ZBTB24	422.259	0.260489	0.0724415	3.59586	0.000323325	0.00107925
ENSG00000112367	FIG4	482.901	0.473032	0.108113	4.37535	1.21236e-05	5.7827e-05
ENSG00000112378	PERP	895.056	0.219457	0.0630406	3.4812	0.000499178	0.00159349
ENSG00000112379	ARFGEF3	408.482	-1.14175	0.201744	-5.65938	1.5192e-08	1.41581e-07
ENSG00000112419	PHACTR2	299.768	0.47815	0.110079	4.34369	1.40112e-05	6.60133e-05
ENSG00000112511	PHF1	2183.53	-0.262147	0.0637682	-4.11094	3.94055e-05	0.00016514
ENSG00000112514	CUTA	6043.75	-0.387621	0.0784011	-4.94407	7.65076e-07	4.89564e-06
ENSG00000112531	QKI	4798.84	-0.229109	0.0743927	-3.07972	0.00207194	0.00560551
ENSG00000112559	MDFI	168.207	0.880363	0.221843	3.9684	7.23567e-05	0.00028409
ENSG00000112576	CCND3	3076.53	0.426781	0.0713982	5.97748	2.26619e-09	2.51555e-08
ENSG00000112578	BYSL	2287.21	-0.150036	0.0509188	-2.94657	0.00321317	0.00831463
ENSG00000112651	MRPL2	1931.99	-0.310229	0.0674305	-4.60072	4.21025e-06	2.24564e-05
ENSG00000112655	PTK7	9151.94	-0.259219	0.0446787	-5.80184	6.55895e-09	6.65893e-08
ENSG00000112658	SRF	2678.82	0.270745	0.0755372	3.58426	0.00033803	0.00112215
ENSG00000112659	CUL9	1583.92	-0.291665	0.0714304	-4.0832	4.44194e-05	0.000183759
ENSG00000112667	DNPH1	989.133	-0.588563	0.0978499	-6.01495	1.79938e-09	2.0401e-08
ENSG00000112679	DUSP22	567.558	-0.248579	0.0796063	-3.1226	0.0017926	0.00492733
ENSG00000112685	EXOC2	1297.92	-0.213639	0.0543499	-3.93081	8.46591e-05	0.000327042
ENSG00000112697	TMEM30A	3887.8	0.204359	0.0589501	3.46664	0.000527004	0.00166933
ENSG00000112699	GMDS	1322.14	-0.517905	0.0657579	-7.87595	3.38177e-15	1.0728e-13
ENSG00000112715	VEGFA	3583.04	-0.876037	0.22377	-3.9149	9.04404e-05	0.000347266
ENSG00000112763	BTN2A1	2087.91	-0.220195	0.0640906	-3.43568	0.000591074	0.00184789
ENSG00000112773	TENT5A	239.787	1.03089	0.121633	8.47539	2.34289e-17	9.73982e-16
ENSG00000112812	PRSS16	180.262	-0.814939	0.153527	-5.30812	1.10763e-07	8.61258e-07
ENSG00000112977	DAP	6131.02	-0.185339	0.0536469	-3.45479	0.000550729	0.0017324
ENSG00000113013	HSPA9	19412.2	-0.460338	0.0740438	-6.21711	5.06397e-10	6.52012e-09
ENSG00000113070	HBEGF	3251.56	-0.366888	0.0981638	-3.73751	0.000185851	0.000655087
ENSG00000113083	LOX	6131.71	-2.04071	0.219899	-9.28024	1.69098e-20	1.12622e-18
ENSG00000113108	APBB3	740.292	-0.488201	0.126678	-3.85387	0.000116267	0.000432592
ENSG00000113140	SPARC	28666.1	0.653569	0.0753831	8.66996	4.32279e-18	2.05956e-16
ENSG00000113209	PCDHB5	177.996	0.487191	0.168463	2.89197	0.00382833	0.00970511
ENSG00000113240	CLK4	696.015	0.429907	0.0686946	6.25824	3.89354e-10	5.12508e-09
ENSG00000113269	RNF130	1309.8	-0.144595	0.0496251	-2.91375	0.00357118	0.0091397
ENSG00000113273	ARSB	686.963	0.429964	0.0606064	7.09436	1.29949e-12	2.68794e-11
ENSG00000113300	CNOT6	1966.53	0.569461	0.0607272	9.37736	6.76439e-21	4.70218e-19
ENSG00000113356	POLR3G	794.829	0.608517	0.127294	4.7804	1.74944e-06	1.0303e-05
ENSG00000113361	CDH6	230.611	0.309225	0.104009	2.97307	0.00294835	0.00769353
ENSG00000113387	SUB1	4416.5	0.367497	0.0552784	6.6481	2.96901e-11	4.67436e-10
ENSG00000113448	PDE4D	386.462	-0.343742	0.105447	-3.25986	0.00111468	0.00324184
ENSG00000113504	SLC12A7	182.787	0.502086	0.151519	3.31368	0.000920771	0.00273991
ENSG00000113569	NUP155	4605.35	0.234674	0.0560495	4.1869	2.82796e-05	0.000122622
ENSG00000113575	PPP2CA	8011.41	0.152286	0.0510731	2.98173	0.00286625	0.00750393
ENSG00000113580	NR3C1	3390.96	0.220247	0.0579816	3.79857	0.000145531	0.000527322
ENSG00000113583	C5orf15	3251.16	0.304694	0.0555953	5.48057	4.23961e-08	3.63423e-07
ENSG00000113594	LIFR	1089.8	0.68173	0.0837944	8.13575	4.09387e-16	1.43862e-14
ENSG00000113595	TRIM23	852.74	0.323582	0.0746084	4.33707	1.44395e-05	6.78056e-05
ENSG00000113615	SEC24A	2271.41	0.419015	0.0615485	6.80788	9.90468e-12	1.69825e-10
ENSG00000113621	TXNDC15	1415.48	-0.28454	0.0640657	-4.44138	8.93843e-06	4.38319e-05
ENSG00000113638	TTC33	598.115	0.353466	0.0928805	3.8056	0.000141463	0.00051401
ENSG00000113658	SMAD5	3301.04	0.234048	0.0607695	3.85141	0.000117438	0.000436439
ENSG00000113712	CSNK1A1	9495.51	-0.114997	0.0390261	-2.94666	0.00321229	0.00831403
ENSG00000113716	HMGXB3	3181.01	0.162885	0.0538042	3.02737	0.00246694	0.00656388
ENSG00000113721	PDGFRB	2564.69	-0.559895	0.0990961	-5.65003	1.60423e-08	1.48959e-07
ENSG00000113732	ATP6V0E1	3330.51	0.211445	0.0690299	3.06309	0.00219065	0.00589035
ENSG00000113739	STC2	18968.1	-1.00884	0.213442	-4.72655	2.28371e-06	1.30041e-05
ENSG00000113742	CPEB4	1235.15	1.21538	0.0945085	12.86	7.55956e-38	1.52643e-35
ENSG00000113790	EHHADH	314.63	0.65506	0.0882444	7.42325	1.14283e-13	2.91341e-12
ENSG00000113811	SELENOK	1197.26	-0.676432	0.125004	-5.41128	6.2576e-08	5.13567e-07
ENSG00000113812	ACTR8	660.734	-0.268543	0.0820574	-3.27263	0.00106553	0.00311602
ENSG00000113845	TIMMDC1	1883.02	-0.292141	0.0626895	-4.66013	3.16015e-06	1.73952e-05
ENSG00000113916	BCL6	633.943	0.254706	0.0743476	3.42588	0.000612806	0.00190692
ENSG00000114021	NIT2	974.405	-0.425215	0.0611978	-6.9482	3.69967e-12	6.98272e-11
ENSG00000114030	KPNA1	3562.87	0.162299	0.0453876	3.57585	0.000349092	0.00115616
ENSG00000114054	PCCB	1591.39	-0.310744	0.0689707	-4.50545	6.62321e-06	3.37285e-05
ENSG00000114107	CEP70	643.596	-0.225663	0.0779157	-2.89625	0.00377654	0.00959483
ENSG00000114120	SLC25A36	4145.91	0.818862	0.0854707	9.58062	9.64639e-22	7.26105e-20
ENSG00000114251	WNT5A	499.962	-0.692705	0.114429	-6.05358	1.41664e-09	1.66056e-08
ENSG00000114316	USP4	2015.26	-0.51441	0.0733621	-7.01192	2.35062e-12	4.62168e-11
ENSG00000114331	ACAP2	3120.83	-0.392814	0.0760601	-5.16452	2.41051e-07	1.7403e-06
ENSG00000114353	GNAI2	10352.7	-0.476949	0.06168	-7.73264	1.05339e-14	3.17928e-13
ENSG00000114354	TFG	5061.21	-0.215154	0.0628104	-3.42545	0.00061378	0.00190902
ENSG00000114388	NPRL2	496.109	-0.490797	0.106548	-4.60633	4.09833e-06	2.19238e-05
ENSG00000114391	RPL24	16802.9	-0.330847	0.0818039	-4.04439	5.24596e-05	0.000213343
ENSG00000114395	CYB561D2	447.404	-0.462149	0.112477	-4.10884	3.97655e-05	0.000166455
ENSG00000114405	CEP15	218.647	-0.672653	0.173432	-3.87849	0.000105108	0.000396053
ENSG00000114416	FXR1	7359.61	-0.171804	0.0469058	-3.66275	0.000249523	0.000854422
ENSG00000114473	IQCG	163.728	-0.358863	0.116836	-3.07151	0.00212983	0.00574502
ENSG00000114480	GBE1	2106.17	-0.293277	0.064391	-4.55463	5.24771e-06	2.72954e-05
ENSG00000114529	C3orf52	577.422	0.24294	0.0756294	3.21224	0.00131704	0.00376327
ENSG00000114544	SLC41A3	982.526	-0.533663	0.0742002	-7.1922	6.37578e-13	1.42292e-11
ENSG00000114573	ATP6V1A	1965.61	0.199059	0.0648055	3.07164	0.00212889	0.00574371
ENSG00000114626	ABTB1	587.312	-0.351394	0.0965279	-3.64034	0.000272283	0.000923658
ENSG00000114631	PODXL2	256.608	0.564355	0.126119	4.47478	7.6491e-06	3.82184e-05
ENSG00000114650	SCAP	1929.92	-0.312687	0.059067	-5.29377	1.19818e-07	9.25446e-07
ENSG00000114686	MRPL3	3918.26	-0.169017	0.0470996	-3.58849	0.000332597	0.00110656
ENSG00000114735	HEMK1	605.672	-0.774609	0.115966	-6.67961	2.39584e-11	3.84332e-10
ENSG00000114738	MAPKAPK3	724.871	-0.278974	0.0684268	-4.07697	4.56273e-05	0.000188266
ENSG00000114742	WDR48	1586.1	-0.241636	0.0581812	-4.15316	3.2792e-05	0.000139841
ENSG00000114767	RRP9	1091.22	-0.41944	0.0672821	-6.23405	4.54534e-10	5.91824e-09
ENSG00000114779	ABHD14B	925.667	-0.350477	0.086958	-4.03042	5.56779e-05	0.00022485
ENSG00000114784	EIF1B	830.088	-0.354002	0.0929234	-3.80962	0.000139183	0.00050674
ENSG00000114790	ARHGEF26	494.886	0.456605	0.0945972	4.82683	1.38721e-06	8.35362e-06
ENSG00000114850	SSR3	14321.1	-0.507362	0.0422418	-12.0109	3.11426e-33	5.21269e-31
ENSG00000114853	ZBTB47	236.747	-0.588422	0.120104	-4.89928	9.61905e-07	6.0367e-06
ENSG00000114861	FOXP1	1153.63	-0.807517	0.106392	-7.59001	3.19871e-14	9.04241e-13
ENSG00000114902	SPCS1	1594.04	-0.220224	0.0755745	-2.91401	0.00356824	0.00913495
ENSG00000114933	INO80D	657.347	0.412532	0.1274	3.23809	0.00120331	0.0034734
ENSG00000114942	EEF1B2	12669.4	-0.25889	0.0653847	-3.95949	7.51091e-05	0.000293898
ENSG00000114999	TTL	2729.86	-0.234508	0.0542519	-4.32257	1.54221e-05	7.19413e-05
ENSG00000115020	PIKFYVE	1804.99	0.471198	0.0855751	5.50624	3.66569e-08	3.18302e-07
ENSG00000115041	KCNIP3	276.986	0.353021	0.105656	3.34124	0.000834063	0.00251008
ENSG00000115073	ACTR1B	1689.3	-0.364867	0.0727103	-5.0181	5.21857e-07	3.47386e-06
ENSG00000115084	SLC35F5	4152.01	-0.176478	0.0486788	-3.62536	0.000288564	0.00097292
ENSG00000115107	STEAP3	1261.37	-0.476318	0.0792785	-6.00816	1.87643e-09	2.11614e-08
ENSG00000115109	EPB41L5	934.18	0.278792	0.0664035	4.19845	2.68746e-05	0.000117361
ENSG00000115159	GPD2	1941.69	0.548187	0.0726828	7.54219	4.62151e-14	1.27252e-12
ENSG00000115183	TANC1	2011.22	0.869766	0.0896851	9.698	3.07474e-22	2.41443e-20
ENSG00000115194	SLC30A3	94.2723	0.715676	0.151207	4.73309	2.21131e-06	1.26249e-05
ENSG00000115204	MPV17	1665.38	-0.315125	0.0821293	-3.83694	0.000124578	0.000459664
ENSG00000115232	ITGA4	516.806	3.02778	0.45112	6.7117	1.92365e-11	3.13728e-10
ENSG00000115234	SNX17	3338.45	-0.176651	0.060173	-2.93572	0.00332779	0.00857809
ENSG00000115239	ASB3	946.434	-0.199485	0.0526446	-3.78928	0.000151087	0.000544316
ENSG00000115241	PPM1G	7954.44	-0.164928	0.0452397	-3.64564	0.000266727	0.0009065
ENSG00000115255	REEP6	330.013	-0.33975	0.0946621	-3.58908	0.000331848	0.00110509
ENSG00000115267	IFIH1	604.054	0.731163	0.142967	5.11422	3.15046e-07	2.21542e-06
ENSG00000115274	INO80B	681.624	-0.256546	0.0774437	-3.31267	0.000924095	0.00274723
ENSG00000115275	MOGS	2720.99	-0.35347	0.0463627	-7.62402	2.45894e-14	7.09302e-13
ENSG00000115286	NDUFS7	2141.91	-0.43472	0.0855987	-5.07858	3.80273e-07	2.62619e-06
ENSG00000115295	CLIP4	1477.03	-0.342114	0.0621463	-5.50497	3.69232e-08	3.20395e-07
ENSG00000115306	SPTBN1	11086.3	-0.427423	0.0951725	-4.49104	7.08774e-06	3.58075e-05
ENSG00000115310	RTN4	19317.3	-0.454043	0.0810541	-5.60173	2.12217e-08	1.92554e-07
ENSG00000115318	LOXL3	1726.06	-0.988465	0.11601	-8.5205	1.5886e-17	6.75872e-16
ENSG00000115325	DOK1	461.875	-0.393043	0.0749996	-5.24061	1.60049e-07	1.2033e-06
ENSG00000115339	GALNT3	2138.54	-1.20006	0.100692	-11.9181	9.52425e-33	1.57348e-30
ENSG00000115350	POLE4	1832.53	-0.205933	0.0708297	-2.90744	0.00364403	0.00929972
ENSG00000115365	LANCL1	1853.21	0.201678	0.0598258	3.37109	0.000748713	0.00228074
ENSG00000115380	EFEMP1	1128.68	-0.311475	0.0666076	-4.67628	2.9213e-06	1.6235e-05
ENSG00000115414	FN1	425640	-1.24128	0.201891	-6.14827	7.83343e-10	9.76751e-09
ENSG00000115415	STAT1	6084.78	0.303345	0.0816194	3.71658	0.000201935	0.000705331
ENSG00000115446	UNC50	1134.74	0.312724	0.0715355	4.37159	1.23344e-05	5.88101e-05
ENSG00000115457	IGFBP2	960.763	0.299413	0.0809614	3.69822	0.00021712	0.000753147
ENSG00000115461	IGFBP5	632.196	-2.07238	0.14258	-14.5349	7.28238e-48	2.48404e-45
ENSG00000115468	EFHD1	243.602	0.796809	0.111748	7.13044	1.00048e-12	2.13542e-11
ENSG00000115504	EHBP1	2338.17	-0.385068	0.0764177	-5.03899	4.67995e-07	3.14826e-06
ENSG00000115507	OTX1	182.468	0.388187	0.123059	3.15448	0.00160787	0.00449137
ENSG00000115520	COQ10B	1190.64	0.215941	0.0700267	3.08369	0.0020445	0.005536
ENSG00000115524	SF3B1	10705.6	0.205297	0.046583	4.40712	1.04755e-05	5.04962e-05
ENSG00000115525	ST3GAL5	341.223	0.460551	0.0988029	4.66131	3.142e-06	1.73403e-05
ENSG00000115526	CHST10	693.567	0.273453	0.0682337	4.0076	6.134e-05	0.000245611
ENSG00000115539	PDCL3	906.018	0.38953	0.0638371	6.10194	1.04791e-09	1.26715e-08
ENSG00000115541	HSPE1	5320.15	0.300768	0.0891686	3.37303	0.000743469	0.00226694
ENSG00000115548	KDM3A	2020.42	0.364477	0.0557256	6.54056	6.12869e-11	9.11849e-10
ENSG00000115568	ZNF142	1594.29	0.258701	0.0703466	3.67752	0.000235517	0.000809951
ENSG00000115594	IL1R1	343.723	1.04	0.211043	4.92792	8.31096e-07	5.27564e-06
ENSG00000115641	FHL2	8697.28	-0.549651	0.0791207	-6.947	3.73142e-12	7.03221e-11
ENSG00000115652	UXS1	2181.34	0.504931	0.110741	4.55956	5.12603e-06	2.67357e-05
ENSG00000115657	ABCB6	1259.74	0.238605	0.0777475	3.06897	0.00214797	0.00578661
ENSG00000115677	HDLBP	25878.7	-0.181259	0.0388897	-4.66086	3.14895e-06	1.73636e-05
ENSG00000115738	ID2	806.22	0.47383	0.0695032	6.81739	9.27095e-12	1.59804e-10
ENSG00000115762	PLEKHB2	5979.35	0.330556	0.083968	3.93669	8.26144e-05	0.00032031
ENSG00000115808	STRN	1354.99	0.261242	0.0765928	3.41079	0.000647756	0.00200489
ENSG00000115828	QPCT	152.406	0.47726	0.117636	4.05709	4.96887e-05	0.000203375
ENSG00000115840	SLC25A12	708.768	0.350606	0.0615618	5.69519	1.23235e-08	1.16935e-07
ENSG00000115866	DARS1	3778.58	0.23724	0.0735111	3.22727	0.00124979	0.00358479
ENSG00000115902	SLC1A4	2521.84	-1.59782	0.250371	-6.3818	1.75021e-10	2.40697e-09
ENSG00000115935	WIPF1	240.005	0.599088	0.130029	4.60733	4.07873e-06	2.18373e-05
ENSG00000115944	COX7A2L	3102.69	-0.171207	0.0569615	-3.00567	0.00264999	0.00699389
ENSG00000115963	RND3	6716.27	-0.420952	0.0851125	-4.94583	7.58188e-07	4.85401e-06
ENSG00000115993	TRAK2	1732.64	0.202495	0.0574766	3.52309	0.000426545	0.00138244
ENSG00000116001	TIA1	1938.51	-0.405591	0.0784276	-5.17153	2.32183e-07	1.68851e-06
ENSG00000116016	EPAS1	7197.73	-0.711417	0.12045	-5.90634	3.49802e-09	3.69894e-08
ENSG00000116017	ARID3A	815.052	0.372363	0.0999755	3.72454	0.00019567	0.000686276
ENSG00000116030	SUMO1	4440.14	0.24243	0.0617093	3.92857	8.54508e-05	0.0003297
ENSG00000116062	MSH6	5162.76	-0.230114	0.057483	-4.00317	6.24987e-05	0.000249622
ENSG00000116095	PLEKHA3	881.809	0.373774	0.0723283	5.16774	2.36947e-07	1.71652e-06
ENSG00000116096	SPR	607.179	0.600649	0.118758	5.05777	4.24181e-07	2.88711e-06
ENSG00000116106	EPHA4	190.686	0.349886	0.113861	3.07292	0.00211974	0.00572389
ENSG00000116120	FARSB	3358.57	-0.164729	0.0427262	-3.85545	0.000115515	0.000430298
ENSG00000116128	BCL9	569.358	0.540338	0.0866109	6.23868	4.41281e-10	5.75158e-09
ENSG00000116151	MORN1	205.839	-0.447096	0.116493	-3.83795	0.000124065	0.000458254
ENSG00000116191	RALGPS2	2546.22	0.587819	0.0841313	6.98692	2.80981e-12	5.43215e-11
ENSG00000116199	FAM20B	1955.05	0.20252	0.0481861	4.20287	2.63552e-05	0.000115409
ENSG00000116260	QSOX1	21097.5	-0.67323	0.0581119	-11.5851	4.90586e-31	7.42946e-29
ENSG00000116299	ELAPOR1	270.216	0.971841	0.123417	7.87445	3.42234e-15	1.08297e-13
ENSG00000116337	AMPD2	1718.99	0.173379	0.0601691	2.88153	0.00395746	0.00998867
ENSG00000116353	MECR	588.796	-0.271282	0.0856891	-3.16589	0.0015461	0.00433691
ENSG00000116459	ATP5PB	4030.67	0.176955	0.0600023	2.94914	0.0031866	0.0082568
ENSG00000116497	S100PBP	956.498	-0.223743	0.0557651	-4.01224	6.01452e-05	0.000241283
ENSG00000116525	TRIM62	421.172	0.589521	0.085913	6.86183	6.7984e-12	1.20786e-10
ENSG00000116539	ASH1L	1754.17	0.388115	0.107523	3.60961	0.000306659	0.00102847
ENSG00000116584	ARHGEF2	3984.68	-0.86626	0.123799	-6.99732	2.60909e-12	5.06722e-11
ENSG00000116641	DOCK7	1726.42	-0.356968	0.0730403	-4.88727	1.02242e-06	6.36932e-06
ENSG00000116667	C1orf21	366.459	-0.289285	0.0856929	-3.37583	0.000735922	0.00224716
ENSG00000116679	IVNS1ABP	4497.8	-0.265351	0.0910696	-2.91372	0.00357153	0.0091397
ENSG00000116698	SMG7	2271.18	0.211051	0.0484604	4.35511	1.32997e-05	6.30114e-05
ENSG00000116704	SLC35D1	958.948	1.18823	0.0735002	16.1664	8.70955e-59	3.57401e-56
ENSG00000116731	PRDM2	975.687	0.407551	0.087363	4.66503	3.08577e-06	1.70744e-05
ENSG00000116761	CTH	172.765	-0.500217	0.126581	-3.95174	7.7584e-05	0.000302744
ENSG00000116774	OLFML3	185.6	0.842708	0.139102	6.0582	1.37656e-09	1.62141e-08
ENSG00000116815	CD58	297.387	0.362546	0.0980102	3.69907	0.000216394	0.000750887
ENSG00000116871	MAP7D1	7205.35	0.166933	0.0371689	4.49121	7.08203e-06	3.57928e-05
ENSG00000116874	WARS2	603.77	0.290716	0.100792	2.88431	0.00392268	0.00992055
ENSG00000116903	EXOC8	714.522	0.447102	0.0748033	5.97704	2.27226e-09	2.51914e-08
ENSG00000116906	GNPAT	1071.23	-0.18435	0.0604522	-3.04952	0.00229209	0.0061346
ENSG00000116922	AIRIM	1196.01	0.18411	0.0506715	3.6334	0.000279708	0.000945818
ENSG00000116991	SIPA1L2	706.531	0.341866	0.0890669	3.83831	0.000123884	0.00045772
ENSG00000117000	RLF	976.221	0.162922	0.0546507	2.98115	0.00287168	0.00751658
ENSG00000117020	AKT3	2484.47	-0.251936	0.0717579	-3.51091	0.00044657	0.0014422
ENSG00000117036	ETV3	811.291	0.312938	0.0718855	4.35328	1.34118e-05	6.35188e-05
ENSG00000117122	MFAP2	239.897	0.99915	0.2181	4.58115	4.62416e-06	2.43577e-05
ENSG00000117143	UAP1	9490.86	-0.65617	0.0762878	-8.60125	7.88519e-18	3.51956e-16
ENSG00000117222	RBBP5	1299.51	0.252911	0.0655474	3.85844	0.000114111	0.000426066
ENSG00000117226	GBP3	651.548	0.370603	0.101145	3.66408	0.000248231	0.000850685
ENSG00000117228	GBP1	858.04	1.03578	0.0894793	11.5756	5.47723e-31	8.19717e-29
ENSG00000117245	KIF17	136.477	-0.669125	0.134032	-4.99228	5.96709e-07	3.91074e-06
ENSG00000117298	ECE1	4749.89	-0.150013	0.0371769	-4.03511	5.45769e-05	0.000220684
ENSG00000117305	HMGCL	852.787	0.498209	0.0845229	5.89437	3.76122e-09	3.95752e-08
ENSG00000117318	ID3	551.601	0.763375	0.160354	4.76056	1.93053e-06	1.12395e-05
ENSG00000117394	SLC2A1	6518.07	-0.290765	0.0560488	-5.18771	2.12891e-07	1.56091e-06
ENSG00000117399	CDC20	5450.09	0.284904	0.059207	4.81199	1.49432e-06	8.92033e-06
ENSG00000117411	B4GALT2	1590.35	-0.18707	0.0541478	-3.45481	0.000550684	0.0017324
ENSG00000117448	AKR1A1	1686.06	-0.38865	0.0647662	-6.00082	1.96329e-09	2.20627e-08
ENSG00000117461	PIK3R3	513.44	0.329755	0.0786359	4.19344	2.74753e-05	0.000119533
ENSG00000117479	SLC19A2	214.9	0.670356	0.101524	6.60292	4.03147e-11	6.20125e-10
ENSG00000117519	CNN3	10739	-0.16332	0.044013	-3.71071	0.000206677	0.000720708
ENSG00000117523	PRRC2C	7010	0.342417	0.0975449	3.51035	0.000447521	0.00144417
ENSG00000117525	F3	2792.63	-0.950547	0.133461	-7.1223	1.0614e-12	2.23915e-11
ENSG00000117528	ABCD3	1763.08	0.202751	0.0702809	2.88487	0.00391571	0.0099049
ENSG00000117543	DPH5	694.605	-0.264184	0.061446	-4.29945	1.71226e-05	7.90337e-05
ENSG00000117602	RCAN3	493.8	0.491072	0.0941327	5.21681	1.82033e-07	1.35101e-06
ENSG00000117632	STMN1	11736.5	-0.151574	0.0490406	-3.09079	0.00199627	0.00542503
ENSG00000117676	RPS6KA1	1876.97	0.293242	0.0965938	3.03583	0.00239872	0.00639575
ENSG00000118181	RPS25	14091.1	-0.261623	0.0629584	-4.15549	3.24589e-05	0.00013856
ENSG00000118197	DDX59	313.638	-0.475341	0.0967966	-4.91072	9.07409e-07	5.7116e-06
ENSG00000118217	ATF6	1790.56	-0.40929	0.0712035	-5.74816	9.02181e-09	8.85543e-08
ENSG00000118242	MREG	231.935	0.68852	0.126945	5.42377	5.8354e-08	4.83597e-07
ENSG00000118257	NRP2	334.237	0.383977	0.0883122	4.34795	1.37416e-05	6.49118e-05
ENSG00000118260	CREB1	1929.63	0.278027	0.0704619	3.94578	7.95392e-05	0.000309424
ENSG00000118276	B4GALT6	325.493	0.333262	0.115079	2.89594	0.00378023	0.00960037
ENSG00000118418	HMGN3	314.924	0.588686	0.0911655	6.45733	1.06565e-10	1.52488e-09
ENSG00000118503	TNFAIP3	430.853	0.549163	0.129452	4.24222	2.21322e-05	9.92276e-05
ENSG00000118508	RAB32	1473.9	-0.585739	0.108268	-5.41009	6.29916e-08	5.16312e-07
ENSG00000118518	RNF146	309.103	-0.362122	0.0894207	-4.04965	5.12952e-05	0.000209277
ENSG00000118523	CCN2	13423.7	-0.545697	0.127223	-4.2893	1.79234e-05	8.22285e-05
ENSG00000118564	FBXL5	1357.39	-0.465142	0.0615326	-7.55928	4.05318e-14	1.12578e-12
ENSG00000118579	MED28	1758.24	0.191092	0.0458961	4.16357	3.13306e-05	0.000134373
ENSG00000118705	RPN2	24011.6	0.159171	0.0548983	2.89937	0.0037391	0.00951492
ENSG00000118762	PKD2	1382.84	-0.209047	0.0640707	-3.26275	0.00110337	0.00321558
ENSG00000118777	ABCG2	322.046	0.750276	0.146054	5.13697	2.79201e-07	1.98309e-06
ENSG00000118804	STBD1	277.643	0.678995	0.140272	4.84055	1.29479e-06	7.85454e-06
ENSG00000118898	PPL	452.701	-0.31507	0.0898344	-3.50723	0.000452793	0.00145933
ENSG00000118985	ELL2	3621.18	0.260863	0.0660628	3.94871	7.85735e-05	0.00030623
ENSG00000119004	CYP20A1	777.557	-0.295139	0.0576183	-5.12231	3.01823e-07	2.13305e-06
ENSG00000119013	NDUFB3	1377.51	0.319161	0.0634544	5.02976	4.91091e-07	3.29492e-06
ENSG00000119138	KLF9	169.208	-0.485478	0.119723	-4.05501	5.01313e-05	0.000204923
ENSG00000119203	CPSF3	2060.59	-0.304522	0.0590868	-5.1538	2.55255e-07	1.82878e-06
ENSG00000119227	PIGZ	128.421	-0.873284	0.150561	-5.8002	6.6234e-09	6.71365e-08
ENSG00000119283	TRIM67	122.647	3.73141	0.213173	17.5041	1.33362e-68	8.48248e-66
ENSG00000119321	FKBP15	1905.09	-0.213294	0.0565671	-3.77063	0.000162839	0.000582807
ENSG00000119326	CTNNAL1	6029.3	-0.280465	0.0474447	-5.91141	3.39189e-09	3.59568e-08
ENSG00000119333	DYNC2I2	2232.19	-0.289136	0.0620318	-4.66109	3.14532e-06	1.73511e-05
ENSG00000119392	GLE1	1728.01	-0.257607	0.0456022	-5.64901	1.61373e-08	1.49732e-07
ENSG00000119396	RAB14	2739.64	0.124048	0.0428525	2.89478	0.0037943	0.00962651
ENSG00000119402	FBXW2	2684.92	-0.272126	0.0890655	-3.05535	0.00224798	0.0060305
ENSG00000119403	PHF19	3285.72	-0.122918	0.0411216	-2.98913	0.00279774	0.00734421
ENSG00000119408	NEK6	1823.28	-0.221183	0.0549574	-4.02463	5.70656e-05	0.000230162
ENSG00000119487	MAPKAP1	2869.27	-0.318172	0.0628088	-5.06572	4.0685e-07	2.78405e-06
ENSG00000119509	INVS	403.251	-0.316446	0.0814013	-3.88748	0.000101291	0.000383603
ENSG00000119522	DENND1A	567.882	-0.209619	0.0700582	-2.99207	0.00277095	0.0072844
ENSG00000119523	ALG2	1370.46	-0.290488	0.0986988	-2.94318	0.00324859	0.00839776
ENSG00000119537	KDSR	1298.23	-0.299233	0.0592372	-5.05144	4.38488e-07	2.97335e-06
ENSG00000119541	VPS4B	1030.01	0.215337	0.0675159	3.18943	0.00142553	0.00403879
ENSG00000119616	FCF1	2466.52	0.194902	0.0437175	4.45821	8.26465e-06	4.08607e-05
ENSG00000119630	PGF	409.29	1.24769	0.193088	6.46173	1.0351e-10	1.48617e-09
ENSG00000119636	BBOF1	137.868	-0.415943	0.118993	-3.49554	0.000473112	0.00151675
ENSG00000119638	NEK9	2424.92	-0.262936	0.0538105	-4.88634	1.02726e-06	6.39326e-06
ENSG00000119673	ACOT2	988.284	0.279552	0.0854672	3.27087	0.00107218	0.00313114
ENSG00000119681	LTBP2	869.805	-0.894169	0.084489	-10.5833	3.5635e-26	3.84164e-24
ENSG00000119682	AREL1	1969.18	0.25187	0.0539148	4.67163	2.98819e-06	1.65778e-05
ENSG00000119698	PPP4R4	114.263	0.780143	0.204457	3.81569	0.000135805	0.000495434
ENSG00000119705	SLIRP	1661.51	0.363833	0.0643165	5.65692	1.54116e-08	1.43417e-07
ENSG00000119711	ALDH6A1	895.232	-0.538653	0.0836011	-6.44313	1.17031e-10	1.65601e-09
ENSG00000119720	NRDE2	869.651	0.299315	0.0785959	3.80828	0.000139935	0.000509184
ENSG00000119729	RHOQ	2103.81	-0.395362	0.0887527	-4.45464	8.40326e-06	4.14815e-05
ENSG00000119771	KLHL29	771.784	-0.498668	0.0831021	-6.00066	1.96511e-09	2.20637e-08
ENSG00000119865	CNRIP1	625.165	-0.350013	0.0877954	-3.98669	6.70025e-05	0.000265692
ENSG00000119912	IDE	1153.71	0.186153	0.0633055	2.94055	0.00327627	0.00846415
ENSG00000119915	ELOVL3	90.9985	0.76854	0.203167	3.78281	0.000155068	0.000557867
ENSG00000119922	IFIT2	835.028	1.08576	0.243165	4.46512	8.00256e-06	3.97105e-05
ENSG00000119927	GPAM	1093.2	0.379401	0.0726507	5.22225	1.76758e-07	1.31493e-06
ENSG00000119946	CNNM1	167.531	1.81543	0.428193	4.23974	2.23776e-05	0.000100199
ENSG00000119953	SMNDC1	1902.19	0.343973	0.0502491	6.84536	7.62848e-12	1.33969e-10
ENSG00000120029	ARMH3	1199.14	0.297023	0.0709549	4.18608	2.83815e-05	0.000122929
ENSG00000120053	GOT1	3719.6	-0.703238	0.0965505	-7.28364	3.24943e-13	7.62658e-12
ENSG00000120063	GNA13	3024.04	0.254408	0.0495022	5.13933	2.7572e-07	1.96495e-06
ENSG00000120129	DUSP1	3536.77	-0.459147	0.115274	-3.98309	6.8026e-05	0.000268996
ENSG00000120149	MSX2	186.903	1.82391	0.250853	7.27082	3.57323e-13	8.32511e-12
ENSG00000120158	RCL1	853.76	0.340164	0.0750765	4.53089	5.87353e-06	3.02254e-05
ENSG00000120217	CD274	1628.13	-1.40432	0.0981651	-14.3057	2.01734e-46	5.8324e-44
ENSG00000120254	MTHFD1L	1769.11	-0.389973	0.0680015	-5.73476	9.76478e-09	9.5186e-08
ENSG00000120256	LRP11	371.383	-0.251333	0.0775355	-3.24152	0.00118896	0.00343588
ENSG00000120314	WDR55	1897.44	0.167636	0.0444859	3.7683	0.000164365	0.000587493
ENSG00000120437	ACAT2	3092.92	-0.293745	0.0687867	-4.27038	1.95141e-05	8.85303e-05
ENSG00000120533	ENY2	2429.17	0.245044	0.0633316	3.86922	0.000109182	0.000409104
ENSG00000120549	KIAA1217	170.464	-0.478307	0.162305	-2.94697	0.00320909	0.00830745
ENSG00000120675	DNAJC15	526.672	0.520471	0.099231	5.24504	1.56246e-07	1.17819e-06
ENSG00000120690	ELF1	593.032	0.383382	0.0861516	4.45008	8.58377e-06	4.22742e-05
ENSG00000120694	HSPH1	4081.65	0.63884	0.12824	4.98159	6.30639e-07	4.11826e-06
ENSG00000120696	KBTBD7	156.272	0.744849	0.164472	4.52872	5.93433e-06	3.05013e-05
ENSG00000120697	ALG5	540.086	-0.456652	0.0994723	-4.59075	4.41661e-06	2.34392e-05
ENSG00000120699	EXOSC8	1362.38	-0.422585	0.0809429	-5.22078	1.7817e-07	1.32389e-06
ENSG00000120708	TGFBI	8081.59	0.459182	0.124025	3.70233	0.000213629	0.000742711
ENSG00000120709	FAM53C	2912.75	0.157563	0.0521241	3.02284	0.00250415	0.00664482
ENSG00000120725	SIL1	1264.61	-0.384528	0.0662658	-5.80281	6.52136e-09	6.62606e-08
ENSG00000120727	PAIP2	3886.19	0.152346	0.0465745	3.27101	0.00107165	0.0031303
ENSG00000120733	KDM3B	2800.91	0.342406	0.052968	6.4644	1.01701e-10	1.4635e-09
ENSG00000120738	EGR1	1687.05	0.273006	0.0880471	3.10068	0.00193079	0.00525943
ENSG00000120742	SERP1	3983.71	-0.303125	0.0707551	-4.28414	1.83447e-05	8.39131e-05
ENSG00000120800	UTP20	2709.91	0.328124	0.0715483	4.58605	4.51703e-06	2.38904e-05
ENSG00000120820	GLT8D2	144.603	0.53836	0.120596	4.46416	8.03849e-06	3.98459e-05
ENSG00000120868	APAF1	1643.15	0.696863	0.0839498	8.30095	1.03281e-16	3.92191e-15
ENSG00000120885	CLU	1683.25	0.691694	0.0802165	8.62284	6.53161e-18	2.9888e-16
ENSG00000120913	PDLIM2	2243.14	-0.309518	0.0610946	-5.06621	4.05824e-07	2.77852e-06
ENSG00000120925	RNF170	412.835	-0.346875	0.0791089	-4.38478	1.16101e-05	5.56281e-05
ENSG00000120937	NPPB	1304.72	0.66974	0.117317	5.7088	1.13773e-08	1.08656e-07
ENSG00000120948	TARDBP	6320.75	0.235285	0.0549498	4.28181	1.85376e-05	8.46704e-05
ENSG00000121005	CRISPLD1	118.049	1.32063	0.174856	7.55269	4.26371e-14	1.18167e-12
ENSG00000121039	RDH10	534.976	0.544881	0.0663393	8.21356	2.14724e-16	7.78207e-15
ENSG00000121060	TRIM25	4679.08	-0.31758	0.0564129	-5.62956	1.80668e-08	1.6618e-07
ENSG00000121064	SCPEP1	1350.32	0.22532	0.0671119	3.35738	0.000786848	0.00238321
ENSG00000121073	SLC35B1	2191.28	-0.368946	0.10235	-3.60473	0.000312475	0.00104578
ENSG00000121236	TRIM6	228.973	0.810805	0.18095	4.48082	7.43556e-06	3.72393e-05
ENSG00000121274	TENT4B	886.736	0.48765	0.0784814	6.21358	5.1792e-10	6.64381e-09
ENSG00000121281	ADCY7	681.95	0.377896	0.0941432	4.01405	5.96851e-05	0.000239739
ENSG00000121289	CEP89	864.193	-0.34541	0.0721085	-4.79014	1.66664e-06	9.84737e-06
ENSG00000121297	TSHZ3	191.883	-0.950574	0.147417	-6.4482	1.13187e-10	1.60877e-09
ENSG00000121310	ECHDC2	350.761	-0.965605	0.159099	-6.06922	1.28535e-09	1.52813e-08
ENSG00000121350	PYROXD1	382.051	0.493467	0.08329	5.92469	3.12892e-09	3.34479e-08
ENSG00000121361	KCNJ8	491.17	1.36513	0.324516	4.20667	2.59156e-05	0.000113759
ENSG00000121390	PSPC1	1992.82	-0.344529	0.0859206	-4.00985	6.07566e-05	0.000243428
ENSG00000121413	ZSCAN18	1118.32	-0.453856	0.0701893	-6.46618	1.00511e-10	1.44802e-09
ENSG00000121486	TRMT1L	667.465	0.291374	0.0784366	3.71478	0.000203382	0.000709606
ENSG00000121621	KIF18A	1586.23	-0.287667	0.0771804	-3.7272	0.000193618	0.00068039
ENSG00000121644	DESI2	2191.41	-0.289746	0.052904	-5.47683	4.33021e-08	3.7094e-07
ENSG00000121653	MAPK8IP1	515.414	0.24944	0.0755472	3.30178	0.00096073	0.00284484
ENSG00000121690	DEPDC7	261.891	0.397764	0.0864319	4.60205	4.18346e-06	2.23323e-05
ENSG00000121741	ZMYM2	1350.75	0.206372	0.0625495	3.29934	0.000969137	0.0028644
ENSG00000121749	TBC1D15	1672.65	-0.369811	0.0722591	-5.11785	3.09043e-07	2.17869e-06
ENSG00000121753	ADGRB2	796.761	0.70339	0.0985512	7.13731	9.51764e-13	2.04172e-11
ENSG00000121864	ZNF639	1423.19	-0.198272	0.0595717	-3.32829	0.000873798	0.00261543
ENSG00000121897	LIAS	443.467	-0.31146	0.0795828	-3.91366	9.09092e-05	0.000348816
ENSG00000121900	TMEM54	2259.39	-0.571205	0.0826776	-6.90882	4.88712e-12	8.971e-11
ENSG00000122042	UBL3	1488.77	0.196721	0.06194	3.176	0.00149322	0.00420808
ENSG00000122085	MTERF4	1183.27	0.152423	0.0486798	3.13113	0.00174138	0.00480835
ENSG00000122203	KIAA1191	4319.58	0.105501	0.0333953	3.15914	0.00158235	0.00442884
ENSG00000122218	COPA	8662.22	-0.141175	0.0351899	-4.01181	6.02548e-05	0.000241646
ENSG00000122376	SHLD2	1165.92	0.251975	0.0656607	3.83753	0.000124278	0.000458777
ENSG00000122378	PRXL2A	1283.91	0.550045	0.110452	4.97997	6.35941e-07	4.14712e-06
ENSG00000122406	RPL5	24927.5	-0.244276	0.0552988	-4.41738	9.9903e-06	4.84092e-05
ENSG00000122566	HNRNPA2B1	22198.2	0.138485	0.0464347	2.98236	0.00286037	0.00749162
ENSG00000122641	INHBA	2172.91	-0.954465	0.106183	-8.98886	2.49807e-19	1.42502e-17
ENSG00000122642	FKBP9	1070.36	-0.343883	0.0713272	-4.82121	1.4269e-06	8.57017e-06
ENSG00000122691	TWIST1	575.196	-0.365392	0.0904748	-4.03861	5.37687e-05	0.000217901
ENSG00000122694	GLIPR2	815.353	0.332919	0.0698897	4.76349	1.90275e-06	1.10981e-05
ENSG00000122741	DCAF10	1006.57	-0.454139	0.0845937	-5.36847	7.94064e-08	6.3712e-07
ENSG00000122778	KIAA1549	441.662	0.469509	0.075591	6.21118	5.25894e-10	6.73706e-09
ENSG00000122779	TRIM24	1258.26	-0.281119	0.0590475	-4.76089	1.92737e-06	1.12262e-05
ENSG00000122863	CHST3	2043.65	0.568018	0.0726213	7.82164	5.21399e-15	1.62169e-13
ENSG00000122870	BICC1	2913.79	0.437064	0.0668929	6.53378	6.41289e-11	9.48585e-10
ENSG00000122884	P4HA1	4113.2	0.236496	0.0745578	3.17198	0.00151406	0.00426208
ENSG00000122965	RBM19	1863.9	0.214433	0.0480635	4.46146	8.14018e-06	4.0308e-05
ENSG00000123080	CDKN2C	1205.36	0.312582	0.0717025	4.35942	1.30406e-05	6.183e-05
ENSG00000123104	ITPR2	576.578	0.749223	0.112468	6.66167	2.7073e-11	4.29422e-10
ENSG00000123124	WWP1	1031.78	0.287731	0.0658695	4.3682	1.25276e-05	5.96237e-05
ENSG00000123130	ACOT9	3005.27	-0.267858	0.0504083	-5.31376	1.07384e-07	8.37028e-07
ENSG00000123143	PKN1	3299.28	-0.432405	0.0705635	-6.12788	8.90553e-10	1.09562e-08
ENSG00000123144	TRIR	3476.18	-0.238441	0.0623159	-3.82632	0.000130071	0.000477114
ENSG00000123146	ADGRE5	90.4405	1.46929	0.169488	8.66901	4.35893e-18	2.06903e-16
ENSG00000123154	WDR83	304.999	-0.387624	0.112171	-3.45565	0.000548974	0.00172829
ENSG00000123159	GIPC1	3064.94	-0.257299	0.0465909	-5.52252	3.34167e-08	2.92563e-07
ENSG00000123219	CENPK	2178.57	-0.31004	0.0804088	-3.85579	0.000115354	0.00043007
ENSG00000123243	ITIH5	145.723	2.0646	0.332179	6.21531	5.12243e-10	6.58872e-09
ENSG00000123268	ATF1	1145.93	-0.327391	0.0664044	-4.93026	8.21204e-07	5.22394e-06
ENSG00000123352	SPATS2	1840.65	-0.310026	0.05794	-5.35082	8.75585e-08	6.94409e-07
ENSG00000123358	NR4A1	420.796	0.545327	0.121972	4.47093	7.78802e-06	3.87928e-05
ENSG00000123416	TUBA1B	67987.7	0.249422	0.0694488	3.59145	0.000328841	0.00109622
ENSG00000123570	RAB9B	294.932	-0.646063	0.179052	-3.60824	0.000308279	0.00103336
ENSG00000123609	NMI	251.204	0.409483	0.122888	3.33216	0.000861735	0.00258358
ENSG00000123636	BAZ2B	490.541	0.722851	0.0975565	7.40957	1.26713e-13	3.20604e-12
ENSG00000123689	G0S2	130.141	0.883543	0.197585	4.47171	7.75965e-06	3.871e-05
ENSG00000123700	KCNJ2	91.1217	1.01347	0.213078	4.75632	1.97154e-06	1.14364e-05
ENSG00000123737	EXOSC9	2000.06	0.236304	0.0581566	4.06324	4.83969e-05	0.000198599
ENSG00000123815	COQ8B	358.291	-0.279839	0.0906349	-3.08754	0.00201822	0.00547882
ENSG00000123908	AGO2	2085.3	0.308995	0.0925906	3.33722	0.00084622	0.00254066
ENSG00000123933	MXD4	1278.88	-0.318008	0.0526718	-6.03754	1.56477e-09	1.81288e-08
ENSG00000123977	DAW1	137.082	-0.3995	0.127872	-3.12421	0.00178282	0.00490362
ENSG00000123983	ACSL3	5262.46	-0.410961	0.0709222	-5.79453	6.85132e-09	6.92261e-08
ENSG00000123989	CHPF	2385.64	0.367034	0.0718557	5.10793	3.257e-07	2.28026e-06
ENSG00000124067	SLC12A4	3123	-0.138091	0.0462765	-2.98405	0.00284462	0.00745191
ENSG00000124126	PREX1	2010.87	0.76093	0.232698	3.27003	0.00107535	0.00313965
ENSG00000124134	KCNS1	1455.43	-1.04254	0.0746402	-13.9676	2.45934e-44	6.51776e-42
ENSG00000124145	SDC4	14681.5	0.185983	0.0633518	2.93572	0.00332779	0.00857809
ENSG00000124151	NCOA3	3067.58	0.305382	0.0721268	4.23395	2.29617e-05	0.00010249
ENSG00000124171	PARD6B	374.618	0.350105	0.10444	3.35222	0.000801658	0.00242
ENSG00000124172	ATP5F1E	5160.32	0.362778	0.0828231	4.38016	1.18592e-05	5.67147e-05
ENSG00000124191	TOX2	773.144	0.654428	0.147008	4.45164	8.52159e-06	4.19842e-05
ENSG00000124201	ZNFX1	7328.41	0.51012	0.0933111	5.46688	4.58027e-08	3.90258e-07
ENSG00000124209	RAB22A	3631.97	0.276953	0.0470515	5.88617	3.95244e-09	4.14501e-08
ENSG00000124212	PTGIS	123.803	0.521354	0.147691	3.53002	0.000415523	0.00135119
ENSG00000124216	SNAI1	205.777	1.26511	0.168438	7.51081	5.87604e-14	1.5862e-12
ENSG00000124225	PMEPA1	493.391	0.55558	0.0983087	5.65139	1.5916e-08	1.47894e-07
ENSG00000124226	RNF114	5640.69	0.139398	0.0398069	3.50185	0.000462045	0.00148501
ENSG00000124228	DDX27	6391.92	0.153486	0.0424895	3.61232	0.000303474	0.00101887
ENSG00000124243	BCAS4	591.156	0.452095	0.115868	3.9018	9.54799e-05	0.000363762
ENSG00000124279	FASTKD3	508.404	0.34318	0.071369	4.80852	1.52049e-06	9.05304e-06
ENSG00000124299	PEPD	1486.17	-0.465801	0.0784107	-5.94052	2.84121e-09	3.08125e-08
ENSG00000124357	NAGK	2476.24	-0.509971	0.0671351	-7.5962	3.04949e-14	8.65904e-13
ENSG00000124374	PAIP2B	219.731	-0.436552	0.0954735	-4.5725	4.81941e-06	2.5292e-05
ENSG00000124496	TRERF1	362.769	0.544889	0.107332	5.07665	3.84148e-07	2.64864e-06
ENSG00000124508	BTN2A2	961.51	-0.212288	0.0554288	-3.82993	0.00012818	0.000470994
ENSG00000124523	SIRT5	643.666	-0.50749	0.10282	-4.93572	7.98549e-07	5.09701e-06
ENSG00000124535	WRNIP1	2538.71	-0.210815	0.0383048	-5.50362	3.72078e-08	3.22206e-07
ENSG00000124570	SERPINB6	3422.36	-0.289041	0.0510848	-5.65806	1.53094e-08	1.4257e-07
ENSG00000124571	XPO5	5100.45	-0.233383	0.0466409	-5.00383	5.62015e-07	3.70435e-06
ENSG00000124596	OARD1	537.657	-0.295285	0.0793264	-3.72241	0.000197332	0.000691475
ENSG00000124608	AARS2	1826.97	-0.137979	0.0417127	-3.30784	0.000940173	0.00279047
ENSG00000124615	MOCS1	738.148	-0.256597	0.0714732	-3.59011	0.000330539	0.00110102
ENSG00000124635	H2BC11	226.858	0.604912	0.0991174	6.10299	1.04103e-09	1.26003e-08
ENSG00000124767	GLO1	12658.2	-0.247577	0.0598471	-4.13683	3.5214e-05	0.000149263
ENSG00000124783	SSR1	7281.35	-0.291128	0.0616313	-4.7237	2.31596e-06	1.31641e-05
ENSG00000124786	SLC35B3	627.624	-0.348738	0.113027	-3.08542	0.00203262	0.00551085
ENSG00000124795	DEK	22501.9	-0.286774	0.0739963	-3.87552	0.000106396	0.000399724
ENSG00000124831	LRRFIP1	4144.04	-0.17003	0.0577379	-2.94486	0.00323098	0.00835561
ENSG00000124920	MYRF	2164.54	0.296083	0.0749041	3.95283	7.72338e-05	0.000301563
ENSG00000125089	SH3TC1	194.428	0.434811	0.111939	3.88437	0.000102597	0.000387627
ENSG00000125107	CNOT1	7263	0.175769	0.0471753	3.72586	0.000194649	0.000683636
ENSG00000125124	BBS2	1125.08	-0.585402	0.0667733	-8.767	1.83497e-18	9.0626e-17
ENSG00000125148	MT2A	11651.5	-0.648827	0.0946492	-6.85507	7.12785e-12	1.25761e-10
ENSG00000125170	DOK4	755.258	0.612743	0.0927814	6.60416	3.99766e-11	6.15669e-10
ENSG00000125257	ABCC4	948.308	-0.487911	0.0808395	-6.03555	1.58424e-09	1.83044e-08
ENSG00000125266	EFNB2	1842.34	0.388487	0.0758687	5.12051	3.04703e-07	2.15221e-06
ENSG00000125384	PTGER2	246.847	1.22458	0.112441	10.8909	1.27418e-27	1.52913e-25
ENSG00000125398	SOX9	363.096	0.922305	0.156393	5.89735	3.69383e-09	3.89306e-08
ENSG00000125430	HS3ST3B1	210.225	-0.714695	0.199169	-3.58838	0.000332738	0.0011066
ENSG00000125447	GGA3	3323.84	0.16876	0.0497377	3.39301	0.0006913	0.00212365
ENSG00000125459	MSTO1	1892.04	-0.631305	0.110888	-5.69318	1.24697e-08	1.18114e-07
ENSG00000125484	GTF3C4	2956.72	0.223097	0.0642523	3.4722	0.000516217	0.00163924
ENSG00000125503	PPP1R12C	1887.72	-0.354739	0.0841028	-4.21792	2.46568e-05	0.000109099
ENSG00000125538	IL1B	328.859	2.82622	0.33708	8.38441	5.09818e-17	2.00166e-15
ENSG00000125648	SLC25A23	1801.35	-0.300758	0.0704399	-4.26971	1.95725e-05	8.87634e-05
ENSG00000125651	GTF2F1	2981.21	-0.215028	0.0702661	-3.0602	0.00221191	0.00594376
ENSG00000125652	ALKBH7	660.445	-0.508211	0.091614	-5.5473	2.9011e-08	2.56998e-07
ENSG00000125656	CLPP	1444.84	-0.330105	0.0713964	-4.62355	3.77221e-06	2.0359e-05
ENSG00000125657	TNFSF9	220.677	0.328075	0.108577	3.02158	0.00251456	0.00666828
ENSG00000125686	MED1	3946.35	0.204103	0.0702186	2.90668	0.00365287	0.00931973
ENSG00000125691	RPL23	24758.6	-0.139765	0.0440298	-3.17432	0.00150186	0.00422961
ENSG00000125726	CD70	363.915	0.391762	0.135906	2.88259	0.00394417	0.00996018
ENSG00000125730	C3	377.648	0.549994	0.180628	3.0449	0.00232761	0.0062211
ENSG00000125734	GPR108	758.394	-0.51845	0.0928684	-5.58264	2.36899e-08	2.12726e-07
ENSG00000125741	OPA3	718.488	-0.227323	0.071691	-3.17088	0.00151979	0.00427537
ENSG00000125746	EML2	972.301	-0.470258	0.0900904	-5.21984	1.79075e-07	1.32984e-06
ENSG00000125755	SYMPK	2662.67	-0.263024	0.0527147	-4.98957	6.05133e-07	3.96186e-06
ENSG00000125772	GPCPD1	903.251	0.430842	0.0977596	4.40716	1.04735e-05	5.04962e-05
ENSG00000125821	DTD1	1206.43	-0.274095	0.0729016	-3.75979	0.000170053	0.000604595
ENSG00000125826	RBCK1	4161.03	-0.311831	0.0751643	-4.14867	3.34419e-05	0.000142327
ENSG00000125827	TMX4	368.492	-0.609064	0.156063	-3.90268	9.51323e-05	0.000362872
ENSG00000125834	STK35	1510.83	0.370199	0.0781381	4.73775	2.16102e-06	1.23942e-05
ENSG00000125944	HNRNPR	7679.12	0.226561	0.0469045	4.83027	1.36349e-06	8.22036e-06
ENSG00000125945	ZNF436	499.822	0.479009	0.0728622	6.57418	4.89233e-11	7.39136e-10
ENSG00000125962	ARMCX5	378.746	0.28941	0.0783279	3.69485	0.000220017	0.000761795
ENSG00000125966	MMP24	1219.79	-0.393942	0.0703871	-5.59679	2.1836e-08	1.97705e-07
ENSG00000125968	ID1	599.604	1.91311	0.363015	5.27005	1.36388e-07	1.04329e-06
ENSG00000125977	EIF2S2	18322.1	-0.424524	0.070627	-6.01079	1.84616e-09	2.08571e-08
ENSG00000126003	PLAGL2	2089.25	0.611477	0.0675488	9.05236	1.39905e-19	8.35554e-18
ENSG00000126012	KDM5C	3640.55	0.249022	0.0555666	4.4815	7.41198e-06	3.71579e-05
ENSG00000126016	AMOT	554.27	0.727898	0.079341	9.17429	4.54542e-20	2.90564e-18
ENSG00000126062	TMEM115	1035.71	-0.372786	0.0818925	-4.55213	5.3105e-06	2.76072e-05
ENSG00000126067	PSMB2	4113.47	0.256363	0.04468	5.73776	9.59359e-09	9.39492e-08
ENSG00000126091	ST3GAL3	333.92	-0.585909	0.113141	-5.17858	2.23582e-07	1.63084e-06
ENSG00000126215	XRCC3	1879.23	-0.255921	0.080326	-3.18603	0.0014424	0.00407932
ENSG00000126226	PCID2	1559.32	-0.326721	0.0467202	-6.99314	2.68808e-12	5.21266e-11
ENSG00000126247	CAPNS1	6538.68	-0.440414	0.0661148	-6.66136	2.71305e-11	4.29797e-10
ENSG00000126249	PDCD2L	375.897	-0.440347	0.0879319	-5.00782	5.50493e-07	3.63594e-06
ENSG00000126254	RBM42	2593.12	-0.197326	0.0488114	-4.04263	5.28554e-05	0.000214679
ENSG00000126261	UBA2	4938.45	-0.33355	0.060689	-5.49605	3.88391e-08	3.36092e-07
ENSG00000126351	THRA	938.027	0.616029	0.0747802	8.23787	1.75299e-16	6.42644e-15
ENSG00000126368	NR1D1	408.935	0.684635	0.13462	5.08569	3.66291e-07	2.5379e-06
ENSG00000126391	FRMD8	1431.24	0.461708	0.0811202	5.69165	1.25816e-08	1.19085e-07
ENSG00000126457	PRMT1	6209.64	-0.477485	0.071025	-6.72277	1.78302e-11	2.94569e-10
ENSG00000126458	RRAS	1190.56	-0.249408	0.0827709	-3.01323	0.0025848	0.00683361
ENSG00000126522	ASL	1759.39	-0.453818	0.067581	-6.71518	1.87835e-11	3.07523e-10
ENSG00000126602	TRAP1	4706.2	-0.392816	0.0495506	-7.92758	2.23462e-15	7.19659e-14
ENSG00000126603	GLIS2	666.252	0.38641	0.0863591	4.47446	7.66061e-06	3.82609e-05
ENSG00000126705	AHDC1	1099.97	0.377699	0.0736409	5.12892	2.91402e-07	2.06399e-06
ENSG00000126709	IFI6	8305.54	1.21236	0.219706	5.51812	3.42637e-08	2.99154e-07
ENSG00000126773	PCNX4	3416.94	-0.263191	0.0606297	-4.34095	1.41867e-05	6.67166e-05
ENSG00000126778	SIX1	265.717	0.548054	0.122038	4.49084	7.09419e-06	3.58116e-05
ENSG00000126803	HSPA2	710.885	0.858455	0.102264	8.39447	4.68012e-17	1.8547e-15
ENSG00000126822	PLEKHG3	1150.83	0.423661	0.111548	3.79802	0.000145855	0.00052816
ENSG00000126858	RHOT1	1802.08	-0.221561	0.0590282	-3.75347	0.000174403	0.000618505
ENSG00000126878	AIF1L	2606.49	-0.296459	0.0733896	-4.03953	5.35592e-05	0.00021719
ENSG00000126934	MAP2K2	3101.28	-0.495645	0.0644367	-7.69198	1.44881e-14	4.24661e-13
ENSG00000126953	TIMM8A	579.458	0.353406	0.0871149	4.05678	4.97544e-05	0.000203513
ENSG00000127022	CANX	42554.9	-0.501322	0.0830249	-6.03821	1.55834e-09	1.80708e-08
ENSG00000127054	INTS11	3216.39	-0.14884	0.0461284	-3.22664	0.00125251	0.00359099
ENSG00000127124	HIVEP3	240.842	0.724456	0.171126	4.23346	2.30125e-05	0.000102645
ENSG00000127328	RAB3IP	875.803	-0.49555	0.0865595	-5.72497	1.03453e-08	9.99258e-08
ENSG00000127334	DYRK2	1329.87	0.222575	0.0643308	3.45986	0.000540463	0.00170517
ENSG00000127337	YEATS4	872.972	-0.222534	0.0672295	-3.31007	0.000932726	0.00276966
ENSG00000127445	PIN1	2348.13	-0.334826	0.0693283	-4.82958	1.36823e-06	8.24504e-06
ENSG00000127511	SIN3B	2080.75	-0.225405	0.0562929	-4.00414	6.22434e-05	0.000248691
ENSG00000127526	SLC35E1	1839.25	-0.309455	0.0611685	-5.05906	4.21326e-07	2.87034e-06
ENSG00000127527	EPS15L1	956.943	-0.238569	0.0575104	-4.14828	3.34986e-05	0.00014252
ENSG00000127528	KLF2	577.813	-0.835449	0.0898857	-9.29457	1.47796e-20	1.00006e-18
ENSG00000127580	WDR24	817.86	-0.353963	0.0726	-4.87553	1.08518e-06	6.70126e-06
ENSG00000127616	SMARCA4	3994.33	-0.207039	0.0490282	-4.22287	2.41215e-05	0.000107103
ENSG00000127663	KDM4B	911.749	-0.313628	0.0614773	-5.10151	3.36948e-07	2.35253e-06
ENSG00000127804	METTL16	1750.5	0.219644	0.0713371	3.07896	0.00207723	0.00561864
ENSG00000127837	AAMP	4966.49	0.297376	0.0708827	4.19533	2.72477e-05	0.000118664
ENSG00000127870	RNF6	964.871	0.270501	0.0692925	3.90376	9.47113e-05	0.0003617
ENSG00000127920	GNG11	393.676	0.812537	0.10426	7.79335	6.52535e-15	2.00505e-13
ENSG00000127946	HIP1	1729.36	0.466861	0.139663	3.34277	0.000829475	0.00249805
ENSG00000127947	PTPN12	3068.38	0.224104	0.0636093	3.52313	0.000426485	0.00138244
ENSG00000127948	POR	2505.49	0.295878	0.0880532	3.36022	0.000778812	0.00236225
ENSG00000127955	GNAI1	1544.31	0.468654	0.0495821	9.45209	3.32143e-21	2.40068e-19
ENSG00000127980	PEX1	872.008	-0.384136	0.068069	-5.64334	1.66785e-08	1.54304e-07
ENSG00000127990	SGCE	2292.72	0.582519	0.0526224	11.0698	1.75835e-28	2.33e-26
ENSG00000127993	RBM48	524.877	0.229978	0.0721558	3.18724	0.00143636	0.00406584
ENSG00000127995	CASD1	759.14	0.242643	0.0616686	3.93463	8.33244e-05	0.000322768
ENSG00000128165	ADM2	1269.16	-1.4153	0.281003	-5.03659	4.73898e-07	3.1846e-06
ENSG00000128228	SDF2L1	3110.37	-1.59521	0.206973	-7.70736	1.28449e-14	3.80887e-13
ENSG00000128268	MGAT3	284.221	1.3492	0.235496	5.72919	1.00909e-08	9.78405e-08
ENSG00000128271	ADORA2A	180.433	0.937586	0.117275	7.99477	1.29814e-15	4.27813e-14
ENSG00000128272	ATF4	15946.8	-0.570598	0.0887934	-6.42614	1.30887e-10	1.83574e-09
ENSG00000128274	A4GALT	321.257	0.369216	0.111708	3.30518	0.00094916	0.0028132
ENSG00000128294	TPST2	1004.17	0.51709	0.0765691	6.75324	1.44575e-11	2.40726e-10
ENSG00000128309	MPST	1931.83	-0.454246	0.0725324	-6.26267	3.78449e-10	4.98887e-09
ENSG00000128335	APOL2	2360.98	0.503103	0.0867193	5.80151	6.57204e-09	6.6669e-08
ENSG00000128340	RAC2	1147.16	0.708259	0.241276	2.93548	0.00333035	0.00858293
ENSG00000128394	APOBEC3F	250.167	0.487966	0.12989	3.75676	0.000172125	0.000611043
ENSG00000128422	KRT17	861.446	-1.46161	0.293528	-4.97947	6.37602e-07	4.15519e-06
ENSG00000128512	DOCK4	2286.62	0.4715	0.0767666	6.142	8.14905e-10	1.01234e-08
ENSG00000128513	POT1	868.82	-0.174884	0.0578758	-3.02172	0.00251343	0.00666668
ENSG00000128536	CDHR3	92.607	0.818019	0.174232	4.695	2.66605e-06	1.49273e-05
ENSG00000128567	PODXL	1030.89	0.717431	0.137968	5.19998	1.99307e-07	1.46894e-06
ENSG00000128585	MKLN1	2221.88	0.322899	0.0909167	3.55159	0.000382915	0.00125705
ENSG00000128590	DNAJB9	1148.6	-1.50099	0.164071	-9.14847	5.77467e-20	3.6187e-18
ENSG00000128591	FLNC	26812	0.250327	0.0763495	3.2787	0.00104286	0.00305533
ENSG00000128595	CALU	21283.8	-0.193226	0.0470158	-4.10981	3.95977e-05	0.000165862
ENSG00000128602	SMO	979.6	0.292906	0.0922394	3.1755	0.00149579	0.00421439
ENSG00000128609	NDUFA5	1241.07	0.22339	0.0751244	2.97361	0.00294323	0.00768175
ENSG00000128656	CHN1	229.487	0.693657	0.11787	5.88494	3.98189e-09	4.16903e-08
ENSG00000128683	GAD1	133.249	1.12873	0.23713	4.75996	1.9363e-06	1.12629e-05
ENSG00000128791	TWSG1	929.995	0.387214	0.0966402	4.00676	6.1558e-05	0.000246329
ENSG00000128805	ARHGAP22	99.666	-0.60015	0.161242	-3.72205	0.000197613	0.000692135
ENSG00000128849	CGNL1	345.297	0.567606	0.116713	4.86326	1.15468e-06	7.09472e-06
ENSG00000128891	CCDC32	531.247	0.35806	0.0865333	4.13783	3.50612e-05	0.000148771
ENSG00000128918	ALDH1A2	290.188	1.11784	0.167268	6.68294	2.34195e-11	3.77113e-10
ENSG00000128944	KNSTRN	2106.51	-0.262153	0.0438369	-5.98018	2.22892e-09	2.48067e-08
ENSG00000128965	CHAC1	711.048	-1.49112	0.309519	-4.81753	1.45346e-06	8.70718e-06
ENSG00000128973	CLN6	1464.31	-0.260347	0.0733246	-3.55061	0.000384333	0.00126105
ENSG00000128989	ARPP19	4920.21	0.232567	0.0567657	4.09696	4.18609e-05	0.00017408
ENSG00000129007	CALML4	102.673	0.892519	0.170097	5.24712	1.54499e-07	1.16709e-06
ENSG00000129071	MBD4	1367.55	-0.373247	0.0931744	-4.00589	6.17831e-05	0.000247074
ENSG00000129083	COPB1	8483.82	-0.189382	0.0383812	-4.93424	8.0462e-07	5.13319e-06
ENSG00000129103	SUMF2	1493.36	-0.482482	0.0644327	-7.48815	6.98506e-14	1.85893e-12
ENSG00000129197	RPAIN	1769.56	-0.256012	0.0599741	-4.26871	1.96605e-05	8.91311e-05
ENSG00000129226	CD68	861.054	-0.718065	0.149528	-4.8022	1.56935e-06	9.30441e-06
ENSG00000129235	TXNDC17	1228.49	0.32374	0.0860716	3.76129	0.000169041	0.000601334
ENSG00000129244	ATP1B2	134.372	1.12827	0.140339	8.03957	9.01566e-16	3.00231e-14
ENSG00000129292	PHF20L1	1932.59	0.220458	0.0615053	3.58437	0.00033789	0.00112198
ENSG00000129351	ILF3	13592.6	-0.22362	0.0719611	-3.10751	0.00188671	0.00515592
ENSG00000129353	SLC44A2	4135.45	-0.354051	0.0860262	-4.11562	3.86143e-05	0.000162211
ENSG00000129484	PARP2	2534.52	-0.161641	0.0467496	-3.4576	0.00054502	0.00171699
ENSG00000129493	HEATR5A	1129.52	-0.281562	0.0642988	-4.37897	1.19244e-05	5.69836e-05
ENSG00000129515	SNX6	6746.37	-0.327408	0.0590212	-5.5473	2.90107e-08	2.56998e-07
ENSG00000129518	EAPP	1144.77	-0.331445	0.0671908	-4.9329	8.10171e-07	5.16083e-06
ENSG00000129521	EGLN3	116.666	1.12883	0.205413	5.49545	3.89725e-08	3.36571e-07
ENSG00000129562	DAD1	4577.18	0.389238	0.0775023	5.02228	5.10625e-07	3.40444e-06
ENSG00000129625	REEP5	3502.91	0.281066	0.049159	5.71749	1.08112e-08	1.03796e-07
ENSG00000129691	ASH2L	1738.84	-0.219327	0.0433175	-5.06326	4.12157e-07	2.81279e-06
ENSG00000129757	CDKN1C	1214.93	-0.902043	0.0877558	-10.279	8.76255e-25	8.44457e-23
ENSG00000129933	MAU2	1156.66	-0.340294	0.0817194	-4.16418	3.12479e-05	0.000134111
ENSG00000129946	SHC2	146.346	-1.06485	0.189102	-5.63107	1.79095e-08	1.65092e-07
ENSG00000130023	ERMARD	252.7	-0.293685	0.0983393	-2.98644	0.00282242	0.00740137
ENSG00000130038	CRACR2A	98.9308	1.37743	0.206525	6.66956	2.56577e-11	4.09011e-10
ENSG00000130066	SAT1	1872.22	-0.828295	0.0842851	-9.8273	8.58891e-23	7.049e-21
ENSG00000130119	GNL3L	2308.64	0.28489	0.0719507	3.95951	7.51032e-05	0.000293898
ENSG00000130147	SH3BP4	2896.74	0.710134	0.117673	6.03481	1.59151e-09	1.83551e-08
ENSG00000130150	MOSPD2	1143.49	-0.311663	0.0771254	-4.04099	5.32251e-05	0.000216042
ENSG00000130159	ECSIT	881.727	-0.418406	0.0957957	-4.36769	1.25569e-05	5.97145e-05
ENSG00000130164	LDLR	4981.29	-0.729968	0.0413313	-17.6614	8.31542e-70	5.87669e-67
ENSG00000130175	PRKCSH	12143	-0.347206	0.054037	-6.42532	1.31589e-10	1.84152e-09
ENSG00000130176	CNN1	1931.87	-0.571069	0.150037	-3.80618	0.000141131	0.000513096
ENSG00000130177	CDC16	1352.24	-0.163969	0.0477318	-3.43523	0.000592061	0.00185006
ENSG00000130193	THEM6	868.579	-0.445089	0.0986881	-4.51006	6.48103e-06	3.30707e-05
ENSG00000130244	FAM98C	445.23	-0.217452	0.073984	-2.93918	0.0032908	0.00849649
ENSG00000130255	RPL36	6645.76	-0.333706	0.0879368	-3.79484	0.000147737	0.000534364
ENSG00000130270	ATP8B3	392.013	0.380841	0.0960656	3.96439	7.35852e-05	0.000288468
ENSG00000130283	GDF1	165.438	-0.500269	0.112992	-4.42746	9.53485e-06	4.64012e-05
ENSG00000130299	GTPBP3	1015.29	-0.375889	0.0854906	-4.39684	1.09836e-05	5.28052e-05
ENSG00000130303	BST2	1602.28	2.10127	0.416917	5.04001	4.65508e-07	3.13485e-06
ENSG00000130304	SLC27A1	675.057	-0.942842	0.105931	-8.90051	5.55896e-19	2.99642e-17
ENSG00000130311	DDA1	1578.34	-0.208348	0.0603161	-3.45427	0.000551775	0.00173526
ENSG00000130313	PGLS	480.141	-0.91069	0.122538	-7.43192	1.07029e-13	2.745e-12
ENSG00000130332	LSM7	1377.4	-0.380661	0.0955455	-3.98408	6.77429e-05	0.000268043
ENSG00000130338	TULP4	497.414	0.274179	0.0880573	3.11365	0.00184791	0.00505969
ENSG00000130402	ACTN4	19960.2	-0.37335	0.0591429	-6.31268	2.74252e-10	3.6762e-09
ENSG00000130413	STK33	235.666	-0.525279	0.152529	-3.4438	0.00057361	0.00179771
ENSG00000130487	KLHDC7B	113.764	-3.31767	0.245774	-13.4988	1.58851e-41	3.81273e-39
ENSG00000130508	PXDN	13091.2	-0.587015	0.0963951	-6.08967	1.13143e-09	1.3591e-08
ENSG00000130511	SSBP4	760.662	-0.425837	0.0834112	-5.10528	3.30313e-07	2.31001e-06
ENSG00000130517	PGPEP1	682.749	-0.286171	0.071773	-3.98716	6.68682e-05	0.000265242
ENSG00000130522	JUND	1378.96	-0.71837	0.0796425	-9.01994	1.88196e-19	1.10835e-17
ENSG00000130559	CAMSAP1	1706.8	-0.2909	0.0690769	-4.21125	2.5396e-05	0.000111786
ENSG00000130560	UBAC1	1038.04	-0.32606	0.0680526	-4.7913	1.65706e-06	9.79527e-06
ENSG00000130584	ZBTB46	486.832	0.42575	0.098575	4.31905	1.56701e-05	7.29647e-05
ENSG00000130589	HELZ2	6733.75	0.49617	0.0940914	5.27328	1.34007e-07	1.02755e-06
ENSG00000130600	H19	582.156	0.539887	0.171246	3.1527	0.00161765	0.00451573
ENSG00000130638	ATXN10	3158.54	-0.358082	0.0444543	-8.05506	7.94371e-16	2.65228e-14
ENSG00000130695	CEP85	1737.98	0.24636	0.0567484	4.34127	1.4166e-05	6.66441e-05
ENSG00000130699	TAF4	2099.23	0.213816	0.0660585	3.23676	0.00120893	0.00348568
ENSG00000130702	LAMA5	2626.59	1.01351	0.147739	6.86011	6.88083e-12	1.21877e-10
ENSG00000130703	OSBPL2	2497.15	0.142937	0.0431483	3.31268	0.000924077	0.00274723
ENSG00000130706	ADRM1	7339.09	0.394696	0.0860574	4.58642	4.50903e-06	2.38699e-05
ENSG00000130707	ASS1	796.815	-0.577619	0.115495	-5.00124	5.69628e-07	3.75064e-06
ENSG00000130713	EXOSC2	2930.11	-0.290038	0.0429228	-6.7572	1.40686e-11	2.34556e-10
ENSG00000130714	POMT1	1489.49	-0.370607	0.0747068	-4.96082	7.01977e-07	4.53983e-06
ENSG00000130717	UCK1	1279.25	-0.431099	0.0759458	-5.6764	1.37555e-08	1.2933e-07
ENSG00000130720	FIBCD1	278.448	-1.24632	0.192446	-6.47621	9.40526e-11	1.3596e-09
ENSG00000130724	CHMP2A	1638.22	-0.449387	0.086696	-5.18348	2.17781e-07	1.59127e-06
ENSG00000130725	UBE2M	2835.43	-0.322292	0.0640784	-5.02965	4.91368e-07	3.29504e-06
ENSG00000130733	YIPF2	1109.86	-0.637963	0.0686945	-9.28695	1.5877e-20	1.063e-18
ENSG00000130762	ARHGEF16	371.597	0.659773	0.151848	4.34495	1.39305e-05	6.57065e-05
ENSG00000130766	SESN2	2432.75	-0.883624	0.13998	-6.31251	2.74538e-10	3.6762e-09
ENSG00000130810	PPAN	1257.92	-0.313451	0.0507804	-6.17269	6.71384e-10	8.47289e-09
ENSG00000130811	EIF3G	4286.26	-0.375569	0.0562041	-6.68225	2.35308e-11	3.78427e-10
ENSG00000130829	DUSP9	140.196	0.725648	0.191354	3.79217	0.000149337	0.000539234
ENSG00000130830	MPP1	616.97	0.315167	0.0745217	4.2292	2.34527e-05	0.000104461
ENSG00000130921	MTRFR	1243.96	-0.29066	0.0464722	-6.25448	3.9883e-10	5.24124e-09
ENSG00000130935	NOL11	4466.55	0.330388	0.0530463	6.22828	4.71571e-10	6.11504e-09
ENSG00000130940	CASZ1	231.813	0.755147	0.101916	7.40951	1.2677e-13	3.20604e-12
ENSG00000130956	HABP4	1149.28	-0.671352	0.0906344	-7.40725	1.28949e-13	3.25468e-12
ENSG00000130962	PRRG1	940.525	0.493874	0.10159	4.86142	1.16544e-06	7.1483e-06
ENSG00000131015	ULBP2	152.901	0.931684	0.129687	7.1841	6.76497e-13	1.49665e-11
ENSG00000131016	AKAP12	3612.16	0.366566	0.0919554	3.98635	6.70986e-05	0.000265907
ENSG00000131018	SYNE1	965.778	-0.496569	0.132009	-3.76164	0.000168802	0.00060065
ENSG00000131019	ULBP3	200.198	0.591634	0.134098	4.41197	1.02436e-05	4.94719e-05
ENSG00000131043	AAR2	2206.18	0.408599	0.0708907	5.76379	8.22436e-09	8.1418e-08
ENSG00000131061	ZNF341	248.811	0.320229	0.107106	2.98985	0.00279118	0.00733001
ENSG00000131080	EDA2R	266.515	0.595689	0.138193	4.31055	1.6285e-05	7.55511e-05
ENSG00000131089	ARHGEF9	712.622	-0.645889	0.14603	-4.42299	9.73424e-06	4.73173e-05
ENSG00000131149	GSE1	1575.04	0.351411	0.0727276	4.83188	1.35252e-06	8.16585e-06
ENSG00000131165	CHMP1A	2788.39	0.312038	0.0594007	5.25311	1.49552e-07	1.13511e-06
ENSG00000131171	SH3BGRL	257.667	0.86757	0.145169	5.97627	2.28301e-09	2.5254e-08
ENSG00000131196	NFATC1	116.146	1.05497	0.233161	4.52466	6.04921e-06	3.10165e-05
ENSG00000131242	RAB11FIP4	132.446	0.599866	0.206996	2.89796	0.00375602	0.00954842
ENSG00000131263	RLIM	2767.1	0.195031	0.0588856	3.31203	0.000926231	0.0027523
ENSG00000131323	TRAF3	1775.65	0.264768	0.0749612	3.53207	0.000412316	0.00134282
ENSG00000131351	HAUS8	664.352	-0.366353	0.0668119	-5.48336	4.17333e-08	3.58225e-07
ENSG00000131368	MRPS25	2467.33	-0.487153	0.0809712	-6.01638	1.7836e-09	2.02582e-08
ENSG00000131373	HACL1	836.769	-0.401514	0.0772023	-5.2008	1.9843e-07	1.46332e-06
ENSG00000131408	NR1H2	1374.85	-0.443421	0.0605455	-7.32376	2.41118e-13	5.8313e-12
ENSG00000131409	LRRC4B	153.311	1.14018	0.288741	3.9488	7.85428e-05	0.000306204
ENSG00000131459	GFPT2	598.776	0.308829	0.10485	2.94545	0.00322482	0.00834307
ENSG00000131462	TUBG1	5616	-0.173946	0.0525251	-3.31167	0.000927395	0.00275447
ENSG00000131467	PSME3	6299.17	0.158557	0.0408526	3.8812	0.000103941	0.000392246
ENSG00000131480	AOC2	91.9546	0.824257	0.168607	4.88862	1.01545e-06	6.34145e-06
ENSG00000131558	EXOC4	2373.18	-0.163621	0.0518125	-3.15795	0.00158884	0.00444308
ENSG00000131652	THOC6	1343.22	-0.429435	0.0727892	-5.8997	3.64153e-09	3.84112e-08
ENSG00000131737	KRT34	251.192	-1.99044	0.203643	-9.77415	1.4537e-22	1.15578e-20
ENSG00000131759	RARA	761.867	0.327368	0.0859149	3.81038	0.000138756	0.000505619
ENSG00000131773	KHDRBS3	911.677	-1.04447	0.0764906	-13.6549	1.8887e-42	4.80523e-40
ENSG00000131791	PRKAB2	904.957	0.513109	0.0716906	7.15727	8.23022e-13	1.79891e-11
ENSG00000131844	MCCC2	2274.53	0.211562	0.0491642	4.30317	1.6837e-05	7.78282e-05
ENSG00000131849	ZNF132	193.891	-0.635419	0.143441	-4.42982	9.43135e-06	4.59679e-05
ENSG00000131871	SELENOS	1719.46	-0.232046	0.0593432	-3.91023	9.22089e-05	0.000353097
ENSG00000131876	SNRPA1	3024.42	0.33084	0.069179	4.78237	1.7324e-06	1.02074e-05
ENSG00000131943	C19orf12	594.912	-0.423504	0.0845139	-5.01106	5.41321e-07	3.58094e-06
ENSG00000131981	LGALS3	842.45	-0.410712	0.0974384	-4.2151	2.49672e-05	0.00011028
ENSG00000132024	CC2D1A	1345.81	-0.281327	0.0638739	-4.40441	1.06074e-05	5.10797e-05
ENSG00000132109	TRIM21	551.16	0.447881	0.0718709	6.23175	4.6126e-10	5.99968e-09
ENSG00000132182	NUP210	1538.11	0.569053	0.109682	5.18818	2.12355e-07	1.55788e-06
ENSG00000132256	TRIM5	1769.67	-0.325767	0.0430187	-7.5727	3.65539e-14	1.02198e-12
ENSG00000132274	TRIM22	1051.2	0.445719	0.0863106	5.16413	2.41557e-07	1.74297e-06
ENSG00000132300	PTCD3	2972.42	-0.151019	0.0409607	-3.68693	0.000226976	0.000783332
ENSG00000132305	IMMT	4780.15	-0.183849	0.0482561	-3.80986	0.000139045	0.000506501
ENSG00000132313	MRPL35	1115.75	0.188945	0.061141	3.09032	0.0019994	0.00543122
ENSG00000132334	PTPRE	289.639	1.00119	0.131204	7.63074	2.33407e-14	6.76349e-13
ENSG00000132359	RAP1GAP2	1058.42	-0.654048	0.093273	-7.0122	2.34607e-12	4.61987e-11
ENSG00000132361	CLUH	4540.54	0.238697	0.0643786	3.7077	0.00020915	0.000728532
ENSG00000132376	INPP5K	986.163	-0.225414	0.0743253	-3.03281	0.00242289	0.00645613
ENSG00000132383	RPA1	9210.37	-0.132216	0.0432715	-3.0555	0.00224689	0.00602882
ENSG00000132394	EEFSEC	315.923	-0.342293	0.084743	-4.03919	5.36368e-05	0.000217436
ENSG00000132405	TBC1D14	1935.47	0.191612	0.0576842	3.32175	0.000894544	0.00267062
ENSG00000132406	TMEM128	396.196	-0.276562	0.0819967	-3.37285	0.000743954	0.00226754
ENSG00000132429	POPDC3	100.827	1.1396	0.233503	4.88047	1.05833e-06	6.55773e-06
ENSG00000132432	SEC61G	1401.02	0.212265	0.0575602	3.6877	0.000226293	0.00078161
ENSG00000132466	ANKRD17	3813.92	0.248004	0.0666171	3.72284	0.000196998	0.000690551
ENSG00000132467	UTP3	1184.63	0.32212	0.057285	5.62311	1.87553e-08	1.72016e-07
ENSG00000132470	ITGB4	975.522	-0.603195	0.0827592	-7.28856	3.13296e-13	7.40788e-12
ENSG00000132475	H3-3B	20215.2	0.16676	0.0379912	4.38944	1.13645e-05	5.45334e-05
ENSG00000132581	SDF2	1415.51	0.347326	0.0746605	4.65207	3.28621e-06	1.79957e-05
ENSG00000132612	VPS4A	2525	-0.132882	0.0452936	-2.93379	0.00334851	0.00862625
ENSG00000132623	ANKEF1	92.7466	1.26335	0.175785	7.18689	6.62819e-13	1.4715e-11
ENSG00000132639	SNAP25	252.764	0.418124	0.107815	3.87815	0.000105254	0.000396251
ENSG00000132640	BTBD3	1630.8	-0.245026	0.0644607	-3.80117	0.000144015	0.000522435
ENSG00000132669	RIN2	1124.17	0.301958	0.0648093	4.65918	3.17471e-06	1.74602e-05
ENSG00000132676	DAP3	2720.83	-0.225923	0.0483905	-4.66875	3.03044e-06	1.67964e-05
ENSG00000132716	DCAF8	2784.2	-0.228548	0.041604	-5.4934	3.94272e-08	3.39806e-07
ENSG00000132718	SYT11	500.389	0.551715	0.118728	4.64688	3.36998e-06	1.8391e-05
ENSG00000132780	NASP	7153.82	0.115383	0.0343936	3.35478	0.000794287	0.00240288
ENSG00000132792	CTNNBL1	3974.03	0.220819	0.0708105	3.11845	0.00181803	0.00498861
ENSG00000132793	LPIN3	1836.2	0.768708	0.0946352	8.12285	4.55353e-16	1.59136e-14
ENSG00000132819	RBM38	2027.21	0.609205	0.0855308	7.12264	1.05878e-12	2.23915e-11
ENSG00000132824	SERINC3	10567.9	-0.118667	0.0335439	-3.53766	0.000403692	0.0013171
ENSG00000132825	PPP1R3D	349.844	0.536522	0.112415	4.7727	1.81768e-06	1.06704e-05
ENSG00000132846	ZBED3	485.034	-0.449275	0.128251	-3.50308	0.000459904	0.00147925
ENSG00000132879	FBXO44	892.172	0.390249	0.104683	3.72792	0.00019307	0.000678839
ENSG00000132906	CASP9	225.021	0.44107	0.124432	3.54466	0.000393118	0.00128623
ENSG00000132932	ATP8A2	99.5304	0.569386	0.170108	3.34719	0.000816351	0.00246027
ENSG00000132952	USPL1	512.731	0.246834	0.072412	3.40875	0.000652623	0.00201799
ENSG00000132963	POMP	1972.14	0.250003	0.0773747	3.23107	0.00123329	0.00354628
ENSG00000132964	CDK8	488.497	0.395715	0.0753392	5.25244	1.50097e-07	1.13789e-06
ENSG00000133019	CHRM3	237.332	-1.4493	0.162382	-8.92521	4.44838e-19	2.42866e-17
ENSG00000133056	PIK3C2B	252.289	0.45416	0.105159	4.31881	1.56876e-05	7.30194e-05
ENSG00000133065	SLC41A1	3053.77	0.18595	0.0424678	4.37861	1.19436e-05	5.70539e-05
ENSG00000133106	EPSTI1	423.379	0.600894	0.134579	4.465	8.00703e-06	3.97105e-05
ENSG00000133107	TRPC4	600.637	-1.23455	0.175417	-7.03781	1.95285e-12	3.91216e-11
ENSG00000133131	MORC4	1392.78	-0.361589	0.0518775	-6.97005	3.16819e-12	6.03332e-11
ENSG00000133134	BEX2	326.915	-1.04369	0.163206	-6.39491	1.60642e-10	2.22364e-09
ENSG00000133142	TCEAL4	1853.57	-0.272083	0.0692236	-3.9305	8.47688e-05	0.000327267
ENSG00000133169	BEX1	4371.67	-0.21316	0.0659894	-3.23022	0.00123694	0.00355435
ENSG00000133193	VCF1	2831.11	0.156021	0.0498224	3.13154	0.0017389	0.00480437
ENSG00000133195	SLC39A11	522.015	0.295329	0.0946436	3.12043	0.00180585	0.00495761
ENSG00000133216	EPHB2	1265.8	-0.170138	0.0535066	-3.17976	0.00147397	0.00415845
ENSG00000133226	SRRM1	4236.28	0.27428	0.0639076	4.29183	1.7721e-05	8.15885e-05
ENSG00000133243	BTBD2	2272.69	-0.277832	0.0680497	-4.08279	4.44992e-05	0.000184029
ENSG00000133247	KMT5C	398.799	-0.345377	0.0852936	-4.04927	5.13784e-05	0.000209482
ENSG00000133250	ZNF414	233.728	-0.587151	0.137645	-4.2657	1.99273e-05	9.02441e-05
ENSG00000133265	HSPBP1	1258.01	-0.255898	0.0664059	-3.85355	0.000116417	0.000433023
ENSG00000133302	SLF1	1021.27	0.176337	0.0598342	2.94709	0.00320778	0.00830745
ENSG00000133315	MACROD1	387.314	-0.49598	0.104239	-4.75812	1.95403e-06	1.13503e-05
ENSG00000133321	PLAAT4	261.371	2.01711	0.221385	9.11132	8.13847e-20	4.97738e-18
ENSG00000133466	C1QTNF6	247.908	0.618213	0.144226	4.28643	1.81568e-05	8.31135e-05
ENSG00000133619	KRBA1	780.227	0.486203	0.11425	4.25558	2.08505e-05	9.40563e-05
ENSG00000133627	ACTR3B	163.626	-0.638514	0.115735	-5.51703	3.44781e-08	3.00614e-07
ENSG00000133639	BTG1	1138.73	-0.721355	0.0989157	-7.29263	3.03973e-13	7.21425e-12
ENSG00000133706	LARS1	8445.39	-0.45919	0.0668359	-6.8704	6.40206e-12	1.14544e-10
ENSG00000133731	IMPA1	1275.67	0.591864	0.0819081	7.22596	4.97585e-13	1.13437e-11
ENSG00000133794	BMAL1	425.029	-0.230147	0.07202	-3.1956	0.00139539	0.0039631
ENSG00000133816	MICAL2	4601.82	-0.826776	0.140657	-5.87796	4.15363e-09	4.34168e-08
ENSG00000133818	RRAS2	6126.01	-0.273774	0.0518583	-5.27927	1.29703e-07	9.97552e-07
ENSG00000133835	HSD17B4	3687.7	-0.332242	0.0555084	-5.98544	2.158e-09	2.41017e-08
ENSG00000133872	SARAF	4926.45	-0.175514	0.0508401	-3.45227	0.00055589	0.00174734
ENSG00000133983	COX16	1172.26	0.345343	0.0681741	5.0656	4.07107e-07	2.78431e-06
ENSG00000133997	MED6	977.632	0.24956	0.0555737	4.49061	7.10196e-06	3.58366e-05
ENSG00000134013	LOXL2	16572.5	-0.720058	0.0735115	-9.79517	1.18095e-22	9.5687e-21
ENSG00000134030	CTIF	1294.97	-0.188095	0.0546425	-3.44229	0.000576814	0.00180686
ENSG00000134058	CDK7	1653.29	0.758548	0.0612479	12.3849	3.15505e-35	5.81672e-33
ENSG00000134070	IRAK2	276.645	0.775753	0.128587	6.0329	1.61047e-09	1.854e-08
ENSG00000134072	CAMK1	814.718	-0.289981	0.0715279	-4.05409	5.03295e-05	0.000205601
ENSG00000134109	EDEM1	2131.79	-0.303154	0.0734391	-4.12797	3.65983e-05	0.000154571
ENSG00000134138	MEIS2	714.844	0.515327	0.0679551	7.58334	3.3676e-14	9.43596e-13
ENSG00000134202	GSTM3	835.956	0.59421	0.124601	4.76892	1.85221e-06	1.0853e-05
ENSG00000134243	SORT1	3499.55	-0.211828	0.0575142	-3.68305	0.00023046	0.000793935
ENSG00000134247	PTGFRN	1534.74	0.345034	0.0709562	4.86264	1.15832e-06	7.11149e-06
ENSG00000134250	NOTCH2	10131	0.584995	0.0802264	7.29179	3.05856e-13	7.24543e-12
ENSG00000134253	TRIM45	411.619	-0.404989	0.0861913	-4.69872	2.61796e-06	1.46839e-05
ENSG00000134259	NGF	392.455	-0.775973	0.106272	-7.30178	2.83992e-13	6.79071e-12
ENSG00000134278	SPIRE1	1338.25	-0.643593	0.0715708	-8.99239	2.41905e-19	1.39032e-17
ENSG00000134287	ARF3	7846.69	0.279655	0.0603325	4.63523	3.56533e-06	1.93327e-05
ENSG00000134294	SLC38A2	20025	-0.500989	0.105355	-4.75525	1.98196e-06	1.14863e-05
ENSG00000134330	IAH1	1058.74	-0.28105	0.0752917	-3.73281	0.000189353	0.000666508
ENSG00000134333	LDHA	53229.6	0.270617	0.0885562	3.05588	0.00224403	0.00602243
ENSG00000134363	FST	2352.58	-1.03589	0.0941916	-10.9977	3.92058e-28	5.08915e-26
ENSG00000134440	NARS1	4459.42	-0.363274	0.0713007	-5.09496	3.4882e-07	2.42876e-06
ENSG00000134444	RELCH	740.897	0.222997	0.0718481	3.10373	0.001911	0.00521223
ENSG00000134490	TMEM241	182.654	-0.336123	0.105323	-3.19135	0.00141609	0.00401473
ENSG00000134504	KCTD1	242.036	0.541911	0.108431	4.99777	5.79978e-07	3.81287e-06
ENSG00000134516	DOCK2	107.345	-0.432352	0.140628	-3.07443	0.00210904	0.00569863
ENSG00000134548	SPX	1038.72	0.731015	0.0982206	7.44258	9.87383e-14	2.56337e-12
ENSG00000134574	DDB2	1424.05	-0.27765	0.0537759	-5.16309	2.42911e-07	1.75075e-06
ENSG00000134597	RBMX2	918.116	-0.195386	0.0582021	-3.35703	0.000787849	0.00238568
ENSG00000134644	PUM1	3409.86	0.219458	0.0535987	4.09447	4.23143e-05	0.000175736
ENSG00000134684	YARS1	5950.82	-0.498493	0.107116	-4.65378	3.25907e-06	1.78547e-05
[truncated: 3,041 more rows]

## Sheet: diffexpr_table
gene_id	genename	baseMean	log2FoldChange	lfcSE	stat	pvalue	padj
ENSG00000003137	CYP26B1	129.729	1.40793	0.168748	8.34339	7.21896e-17	2.76603e-15
ENSG00000006468	ETV1	211.101	1.38045	0.154998	8.90626	5.27819e-19	2.85719e-17
ENSG00000006606	CCL26	122.662	1.93794	0.217793	8.89807	5.68237e-19	3.03809e-17
ENSG00000008394	MGST1	658.274	-1.00911	0.156703	-6.43965	1.19746e-10	1.69067e-09
ENSG00000010818	HIVEP2	398.733	1.11305	0.0907284	12.2679	1.34636e-34	2.44673e-32
ENSG00000019582	CD74	128.614	1.09127	0.296292	3.68308	0.000230436	0.000793935
ENSG00000023839	ABCC2	174.611	2.27801	0.256693	8.87445	7.02803e-19	3.70969e-17
ENSG00000028137	TNFRSF1B	168.499	1.01019	0.194751	5.18708	2.13616e-07	1.56533e-06
ENSG00000044574	HSPA5	138513	-2.73981	0.331965	-8.25331	1.54065e-16	5.69727e-15
ENSG00000046889	PREX2	125.698	1.21843	0.239393	5.08964	3.58741e-07	2.48966e-06
ENSG00000048052	HDAC9	370.715	1.36952	0.212453	6.44622	1.14672e-10	1.62443e-09
ENSG00000049192	ADAMTS6	834.806	-1.42488	0.156349	-9.11348	7.97781e-20	4.91185e-18
ENSG00000049249	TNFRSF9	189.155	2.29577	0.171222	13.4081	5.42035e-41	1.25368e-38
ENSG00000049323	LTBP1	466.485	-1.09478	0.301837	-3.62705	0.000286674	0.000967058
ENSG00000051108	HERPUD1	5919.62	-2.1861	0.253835	-8.61228	7.16202e-18	3.26552e-16
ENSG00000054277	OPN3	131.829	1.19089	0.156381	7.6153	2.6307e-14	7.5372e-13
ENSG00000060140	STYK1	212.316	1.0439	0.150498	6.93629	4.0253e-12	7.4753e-11
ENSG00000064300	NGFR	300.754	1.20548	0.115806	10.4095	2.24426e-25	2.24797e-23
ENSG00000065833	ME1	295.07	1.23913	0.151259	8.19211	2.56691e-16	9.22421e-15
ENSG00000067177	PHKA1	200.333	1.30139	0.217985	5.97008	2.3714e-09	2.60957e-08
ENSG00000067715	SYT1	127.004	1.39703	0.182727	7.64546	2.08201e-14	6.04685e-13
ENSG00000070669	ASNS	3855.79	-1.9666	0.274056	-7.17591	7.18288e-13	1.58634e-11
ENSG00000071242	RPS6KA2	1089.54	-1.40529	0.127359	-11.0341	2.61526e-28	3.42977e-26
ENSG00000072041	SLC6A15	95.5817	-1.34274	0.193574	-6.93656	4.01761e-12	7.47192e-11
ENSG00000072657	TRHDE	185.372	1.35676	0.266111	5.09846	3.42431e-07	2.38819e-06
ENSG00000075213	SEMA3A	109.006	1.93977	0.264408	7.3363	2.19584e-13	5.36147e-12
ENSG00000075643	MOCOS	1190.55	-1.70495	0.152156	-11.2053	3.84103e-29	5.42908e-27
ENSG00000076554	TPD52	310.995	1.3003	0.232997	5.58076	2.3947e-08	2.14585e-07
ENSG00000076716	GPC4	930.445	2.3453	0.473916	4.94876	7.4686e-07	4.79597e-06
ENSG00000078053	AMPH	211.551	-1.83049	0.413017	-4.43199	9.3366e-06	4.55489e-05
ENSG00000078596	ITM2A	96.9999	2.39119	0.335732	7.12231	1.06136e-12	2.23915e-11
ENSG00000079215	SLC1A3	435.036	1.28306	0.0882822	14.5336	7.42029e-48	2.48404e-45
ENSG00000079385	CEACAM1	150.366	1.03174	0.173626	5.94234	2.80975e-09	3.04973e-08
ENSG00000081041	CXCL2	87.5242	1.59871	0.18236	8.76681	1.83802e-18	9.0626e-17
ENSG00000082126	MPP4	236.645	-1.16126	0.110093	-10.548	5.18888e-26	5.50065e-24
ENSG00000085871	MGST2	206.953	1.00373	0.134965	7.43694	1.03043e-13	2.65884e-12
ENSG00000086289	EPDR1	190.196	1.93476	0.39823	4.85839	1.18344e-06	7.24059e-06
ENSG00000087085	ACHE	200.747	1.01922	0.166142	6.13462	8.53618e-10	1.05631e-08
ENSG00000087245	MMP2	302.936	1.31537	0.142461	9.23317	2.62744e-20	1.72287e-18
ENSG00000087303	NID2	3622.18	3.92658	0.112519	34.8971	8.2126e-267	2.61181e-263
ENSG00000087494	PTHLH	100.689	1.43232	0.24194	5.92014	3.21667e-09	3.42995e-08
ENSG00000087842	PIR	105.046	1.01512	0.282847	3.58894	0.000332026	0.00110539
ENSG00000089127	OAS1	1084.22	1.14337	0.153967	7.42608	1.11862e-13	2.85742e-12
ENSG00000091129	NRCAM	255.081	1.29426	0.157548	8.21499	2.12188e-16	7.71213e-15
ENSG00000091986	CCDC80	5776.22	-1.16265	0.133836	-8.68713	3.71703e-18	1.79107e-16
ENSG00000095637	SORBS1	187.699	1.62115	0.167824	9.65984	4.46546e-22	3.422e-20
ENSG00000095970	TREM2	122.136	1.99187	0.215902	9.22579	2.81475e-20	1.83623e-18
ENSG00000099204	ABLIM1	561.158	1.53764	0.171239	8.97953	2.71921e-19	1.54425e-17
ENSG00000099958	DERL3	273.585	-1.87526	0.206776	-9.06903	1.20077e-19	7.23936e-18
ENSG00000100219	XBP1	5404.46	-1.06217	0.102446	-10.3681	3.4646e-25	3.44322e-23
ENSG00000100271	TTLL1	137.056	-1.05516	0.155283	-6.79512	1.08224e-11	1.84299e-10
ENSG00000100342	APOL1	1769.37	2.25355	0.491137	4.58844	4.46569e-06	2.36601e-05
ENSG00000100505	TRIM9	264.106	1.68049	0.145626	11.5398	8.31475e-31	1.22991e-28
ENSG00000100889	PCK2	2507.89	-1.59922	0.223647	-7.15064	8.63751e-13	1.87505e-11
ENSG00000101049	SGK2	93.78	1.05106	0.186661	5.63083	1.7934e-08	1.65198e-07
ENSG00000101255	TRIB3	4676.42	-1.65522	0.270669	-6.11528	9.63854e-10	1.1767e-08
ENSG00000101265	RASSF2	518.286	1.11054	0.137104	8.09997	5.49717e-16	1.89511e-14
ENSG00000102287	GABRE	805.716	1.30816	0.133156	9.82431	8.84818e-23	7.21524e-21
ENSG00000102580	DNAJC3	2306.18	-1.01672	0.15096	-6.735	1.63929e-11	2.71529e-10
ENSG00000103089	FA2H	102.481	1.56854	0.306432	5.1187	3.07643e-07	2.17177e-06
ENSG00000103522	IL21R	138.399	-1.90971	0.223116	-8.55931	1.13549e-17	4.91311e-16
ENSG00000103888	CEMIP	651.336	3.58174	0.148388	24.1376	1.00791e-128	2.13693e-125
ENSG00000104081	BMF	108.648	1.12853	0.156673	7.2031	5.88599e-13	1.31823e-11
ENSG00000104490	NCALD	124.769	2.3647	0.351762	6.72244	1.78704e-11	2.9485e-10
ENSG00000105357	MYH14	366.384	1.01194	0.212161	4.76967	1.84527e-06	1.08174e-05
ENSG00000106105	GARS1	4419.81	-1.02463	0.198774	-5.15474	2.53981e-07	1.8233e-06
ENSG00000107104	KANK1	354.968	1.12681	0.20366	5.53278	3.15197e-08	2.77639e-07
ENSG00000107105	ELAVL2	97.4148	1.90441	0.36414	5.22988	1.69619e-07	1.26925e-06
ENSG00000107738	VSIR	712.766	1.34067	0.188033	7.12999	1.00379e-12	2.1389e-11
ENSG00000108175	ZMIZ1	1214.45	1.06723	0.0977907	10.9134	9.94985e-28	1.20545e-25
ENSG00000108179	PPIF	12086.2	1.7794	0.108964	16.3301	6.02584e-60	2.83906e-57
ENSG00000108511	HOXB6	166.032	1.5352	0.25482	6.02463	1.69497e-09	1.93726e-08
ENSG00000108691	CCL2	116.98	2.59298	0.310733	8.34474	7.13696e-17	2.74288e-15
ENSG00000110042	DTX4	112.631	2.40747	0.346787	6.94222	3.85988e-12	7.2469e-11
ENSG00000110090	CPT1A	982.972	1.02257	0.115889	8.82367	1.10769e-18	5.68183e-17
ENSG00000110799	VWF	118.182	2.96058	0.168362	17.5846	3.2303e-69	2.16277e-66
ENSG00000111331	OAS3	4147.32	1.49159	0.247219	6.03349	1.6046e-09	1.84892e-08
ENSG00000111335	OAS2	792.383	1.69426	0.154292	10.9809	4.72301e-28	6.0301e-26
ENSG00000112319	EYA4	126.536	-1.55056	0.306909	-5.05217	4.3681e-07	2.96513e-06
ENSG00000112379	ARFGEF3	408.482	-1.14175	0.201744	-5.65938	1.5192e-08	1.41581e-07
ENSG00000112773	TENT5A	239.787	1.03089	0.121633	8.47539	2.34289e-17	9.73982e-16
ENSG00000113083	LOX	6131.71	-2.04071	0.219899	-9.28024	1.69098e-20	1.12622e-18
ENSG00000113739	STC2	18968.1	-1.00884	0.213442	-4.72655	2.28371e-06	1.30041e-05
ENSG00000113742	CPEB4	1235.15	1.21538	0.0945085	12.86	7.55956e-38	1.52643e-35
ENSG00000115232	ITGA4	516.806	3.02778	0.45112	6.7117	1.92365e-11	3.13728e-10
ENSG00000115339	GALNT3	2138.54	-1.20006	0.100692	-11.9181	9.52425e-33	1.57348e-30
ENSG00000115414	FN1	425640	-1.24128	0.201891	-6.14827	7.83343e-10	9.76751e-09
ENSG00000115461	IGFBP5	632.196	-2.07238	0.14258	-14.5349	7.28238e-48	2.48404e-45
ENSG00000115594	IL1R1	343.723	1.04	0.211043	4.92792	8.31096e-07	5.27564e-06
ENSG00000115902	SLC1A4	2521.84	-1.59782	0.250371	-6.3818	1.75021e-10	2.40697e-09
ENSG00000116704	SLC35D1	958.948	1.18823	0.0735002	16.1664	8.70955e-59	3.57401e-56
ENSG00000117228	GBP1	858.04	1.03578	0.0894793	11.5756	5.47723e-31	8.19717e-29
ENSG00000119283	TRIM67	122.647	3.73141	0.213173	17.5041	1.33362e-68	8.48248e-66
ENSG00000119630	PGF	409.29	1.24769	0.193088	6.46173	1.0351e-10	1.48617e-09
ENSG00000119922	IFIT2	835.028	1.08576	0.243165	4.46512	8.00256e-06	3.97105e-05
ENSG00000119946	CNNM1	167.531	1.81543	0.428193	4.23974	2.23776e-05	0.000100199
ENSG00000120149	MSX2	186.903	1.82391	0.250853	7.27082	3.57323e-13	8.32511e-12
ENSG00000120217	CD274	1628.13	-1.40432	0.0981651	-14.3057	2.01734e-46	5.8324e-44
ENSG00000121005	CRISPLD1	118.049	1.32063	0.174856	7.55269	4.26371e-14	1.18167e-12
ENSG00000121361	KCNJ8	491.17	1.36513	0.324516	4.20667	2.59156e-05	0.000113759
ENSG00000123146	ADGRE5	90.4405	1.46929	0.169488	8.66901	4.35893e-18	2.06903e-16
ENSG00000123243	ITIH5	145.723	2.0646	0.332179	6.21531	5.12243e-10	6.58872e-09
ENSG00000123700	KCNJ2	91.1217	1.01347	0.213078	4.75632	1.97154e-06	1.14364e-05
ENSG00000124134	KCNS1	1455.43	-1.04254	0.0746402	-13.9676	2.45934e-44	6.51776e-42
ENSG00000124216	SNAI1	205.777	1.26511	0.168438	7.51081	5.87604e-14	1.5862e-12
ENSG00000125384	PTGER2	246.847	1.22458	0.112441	10.8909	1.27418e-27	1.52913e-25
ENSG00000125538	IL1B	328.859	2.82622	0.33708	8.38441	5.09818e-17	2.00166e-15
ENSG00000125968	ID1	599.604	1.91311	0.363015	5.27005	1.36388e-07	1.04329e-06
ENSG00000126709	IFI6	8305.54	1.21236	0.219706	5.51812	3.42637e-08	2.99154e-07
ENSG00000128165	ADM2	1269.16	-1.4153	0.281003	-5.03659	4.73898e-07	3.1846e-06
ENSG00000128228	SDF2L1	3110.37	-1.59521	0.206973	-7.70736	1.28449e-14	3.80887e-13
ENSG00000128268	MGAT3	284.221	1.3492	0.235496	5.72919	1.00909e-08	9.78405e-08
ENSG00000128422	KRT17	861.446	-1.46161	0.293528	-4.97947	6.37602e-07	4.15519e-06
ENSG00000128590	DNAJB9	1148.6	-1.50099	0.164071	-9.14847	5.77467e-20	3.6187e-18
ENSG00000128683	GAD1	133.249	1.12873	0.23713	4.75996	1.9363e-06	1.12629e-05
ENSG00000128918	ALDH1A2	290.188	1.11784	0.167268	6.68294	2.34195e-11	3.77113e-10
ENSG00000128965	CHAC1	711.048	-1.49112	0.309519	-4.81753	1.45346e-06	8.70718e-06
ENSG00000129244	ATP1B2	134.372	1.12827	0.140339	8.03957	9.01566e-16	3.00231e-14
ENSG00000129521	EGLN3	116.666	1.12883	0.205413	5.49545	3.89725e-08	3.36571e-07
ENSG00000129946	SHC2	146.346	-1.06485	0.189102	-5.63107	1.79095e-08	1.65092e-07
ENSG00000130038	CRACR2A	98.9308	1.37743	0.206525	6.66956	2.56577e-11	4.09011e-10
ENSG00000130303	BST2	1602.28	2.10127	0.416917	5.04001	4.65508e-07	3.13485e-06
ENSG00000130487	KLHDC7B	113.764	-3.31767	0.245774	-13.4988	1.58851e-41	3.81273e-39
ENSG00000130702	LAMA5	2626.59	1.01351	0.147739	6.86011	6.88083e-12	1.21877e-10
ENSG00000130720	FIBCD1	278.448	-1.24632	0.192446	-6.47621	9.40526e-11	1.3596e-09
ENSG00000131196	NFATC1	116.146	1.05497	0.233161	4.52466	6.04921e-06	3.10165e-05
ENSG00000131409	LRRC4B	153.311	1.14018	0.288741	3.9488	7.85428e-05	0.000306204
ENSG00000131737	KRT34	251.192	-1.99044	0.203643	-9.77415	1.4537e-22	1.15578e-20
ENSG00000131773	KHDRBS3	911.677	-1.04447	0.0764906	-13.6549	1.8887e-42	4.80523e-40
ENSG00000132334	PTPRE	289.639	1.00119	0.131204	7.63074	2.33407e-14	6.76349e-13
ENSG00000132429	POPDC3	100.827	1.1396	0.233503	4.88047	1.05833e-06	6.55773e-06
ENSG00000132623	ANKEF1	92.7466	1.26335	0.175785	7.18689	6.62819e-13	1.4715e-11
ENSG00000133019	CHRM3	237.332	-1.4493	0.162382	-8.92521	4.44838e-19	2.42866e-17
ENSG00000133107	TRPC4	600.637	-1.23455	0.175417	-7.03781	1.95285e-12	3.91216e-11
ENSG00000133134	BEX2	326.915	-1.04369	0.163206	-6.39491	1.60642e-10	2.22364e-09
ENSG00000133321	PLAAT4	261.371	2.01711	0.221385	9.11132	8.13847e-20	4.97738e-18
ENSG00000134363	FST	2352.58	-1.03589	0.0941916	-10.9977	3.92058e-28	5.08915e-26
ENSG00000135069	PSAT1	7324.05	-1.58595	0.290832	-5.45317	4.9481e-08	4.17682e-07
ENSG00000135842	NIBAN1	4347.76	-1.02899	0.0979224	-10.5082	7.91643e-26	8.32272e-24
ENSG00000136002	ARHGEF4	190.997	1.02753	0.154573	6.64757	2.97968e-11	4.68535e-10
ENSG00000136010	ALDH1L2	1226.75	-1.74657	0.300694	-5.80846	6.30483e-09	6.42144e-08
ENSG00000136859	ANGPTL2	297.16	1.07629	0.182112	5.91004	3.42015e-09	3.62263e-08
ENSG00000137266	SLC22A23	176.982	1.0958	0.119626	9.1602	5.18022e-20	3.27848e-18
ENSG00000137486	ARRB1	474.373	1.18099	0.206229	5.7266	1.02465e-08	9.90464e-08
ENSG00000137642	SORL1	298.669	1.48092	0.240724	6.15192	7.65504e-10	9.56579e-09
ENSG00000137752	CASP1	119.825	1.22722	0.275185	4.45964	8.20962e-06	4.0636e-05
ENSG00000137809	ITGA11	572.376	-1.15104	0.198257	-5.80583	6.40494e-09	6.51818e-08
ENSG00000137825	ITPKA	488.398	-1.05393	0.184762	-5.70425	1.1686e-08	1.11521e-07
ENSG00000137959	IFI44L	213.103	2.44934	0.144003	17.0089	7.05139e-65	4.27146e-62
ENSG00000137965	IFI44	690.674	1.25749	0.187204	6.71721	1.85233e-11	3.04045e-10
ENSG00000138061	CYP1B1	328.15	-1.53679	0.358775	-4.28343	1.84031e-05	8.41502e-05
ENSG00000138131	LOXL4	445.93	3.35871	0.103608	32.4174	1.56225e-230	3.97469e-227
ENSG00000138622	HCN4	163.863	1.66969	0.226683	7.36575	1.76154e-13	4.35965e-12
ENSG00000138650	PCDH10	224.386	1.03731	0.11439	9.06814	1.21065e-19	7.26449e-18
ENSG00000138678	GPAT3	161.08	1.74891	0.30013	5.82718	5.63716e-09	5.78775e-08
ENSG00000138944	SHISAL1	161.881	1.24375	0.173597	7.1646	7.80155e-13	1.7116e-11
ENSG00000139269	INHBE	112.702	-3.23299	0.269043	-12.0166	2.90627e-33	4.96939e-31
ENSG00000139318	DUSP6	544.16	-1.04255	0.123763	-8.42376	3.64589e-17	1.4539e-15
ENSG00000139910	NOVA1	221.876	1.06349	0.151316	7.0283	2.09063e-12	4.16848e-11
ENSG00000139946	PELI2	604.886	1.03123	0.0707399	14.5778	3.89108e-48	1.37496e-45
ENSG00000140022	STON2	245.638	2.64653	0.245699	10.7714	4.69669e-27	5.38258e-25
ENSG00000140332	TLE3	649.806	1.06987	0.123293	8.67739	4.04937e-18	1.93654e-16
ENSG00000140450	ARRDC4	98.9852	1.13977	0.164888	6.9124	4.76533e-12	8.77275e-11
ENSG00000140945	CDH13	783.316	-1.2233	0.169562	-7.21444	5.4157e-13	1.22586e-11
ENSG00000141750	STAC2	357.992	1.06758	0.189303	5.63955	1.70498e-08	1.5751e-07
ENSG00000142188	TMEM50B	2985.57	-1.62736	0.249406	-6.52493	6.80353e-11	1.00055e-09
ENSG00000142459	EVI5L	629.525	-1.06001	0.133289	-7.95269	1.82499e-15	5.92238e-14
ENSG00000142875	PRKACB	731.697	1.17558	0.108684	10.8165	2.87543e-27	3.35581e-25
ENSG00000143013	LMO4	653.021	-1.37249	0.199189	-6.89038	5.56454e-12	1.01268e-10
ENSG00000143061	IGSF3	836.361	1.20049	0.178809	6.7138	1.89618e-11	3.10043e-10
ENSG00000143067	ZNF697	169.931	1.1033	0.183444	6.01439	1.80569e-09	2.04543e-08
ENSG00000143217	NECTIN4	145.653	1.33375	0.186866	7.13748	9.50594e-13	2.04172e-11
ENSG00000143320	CRABP2	319.793	1.2449	0.195596	6.36466	1.95729e-10	2.67728e-09
ENSG00000143473	KCNH1	188.997	-1.21945	0.173993	-7.00865	2.4063e-12	4.72386e-11
ENSG00000143772	ITPKB	209.706	1.02408	0.172841	5.92497	3.12345e-09	3.34456e-08
ENSG00000143882	ATP6V1C2	158.878	-1.1667	0.201682	-5.78483	7.25836e-09	7.28757e-08
ENSG00000144057	ST6GAL2	399.156	-1.47315	0.110625	-13.3166	1.85474e-40	3.99901e-38
ENSG00000144369	FAM171B	376.142	1.80547	0.127026	14.2134	7.56372e-46	2.13818e-43
ENSG00000145050	MANF	5525.96	-1.80824	0.243663	-7.42106	1.16182e-13	2.95304e-12
ENSG00000145147	SLIT2	592.313	1.99164	0.257689	7.72886	1.08515e-14	3.2634e-13
ENSG00000145287	PLAC8	919.992	1.00967	0.141457	7.13763	9.49508e-13	2.04172e-11
ENSG00000146242	TPBG	311.883	1.10896	0.103422	10.7227	7.96408e-27	8.80965e-25
ENSG00000146409	SLC18B1	144.65	1.01335	0.141439	7.16456	7.80383e-13	1.7116e-11
ENSG00000146950	SHROOM2	152.84	1.24764	0.183576	6.79629	1.07345e-11	1.83048e-10
ENSG00000147003	CLTRN	171.819	3.55516	0.246771	14.4067	4.696e-47	1.53174e-44
ENSG00000147144	CCDC120	92.6082	1.5293	0.29882	5.11779	3.09137e-07	2.17869e-06
ENSG00000147573	TRIM55	1254.19	2.2811	0.0583377	39.1017	0	0
ENSG00000148541	FAM13C	111.25	1.56614	0.222546	7.03737	1.959e-12	3.9183e-11
ENSG00000148600	CDHR1	337.342	-1.01629	0.186639	-5.44519	5.17514e-08	4.34254e-07
ENSG00000148848	ADAM12	118.461	-1.00785	0.200946	-5.01552	5.28893e-07	3.50784e-06
ENSG00000149150	SLC43A1	243.668	-1.43618	0.180759	-7.94527	1.93761e-15	6.27183e-14
ENSG00000149428	HYOU1	22397	-1.60464	0.256182	-6.26368	3.76005e-10	4.96667e-09
ENSG00000149970	CNKSR2	226.658	1.14332	0.205232	5.57084	2.53513e-08	2.26471e-07
ENSG00000151012	SLC7A11	2787.97	-2.06323	0.332515	-6.20494	5.47186e-10	6.9887e-09
ENSG00000151617	EDNRA	87.1195	2.05564	0.292719	7.02254	2.17866e-12	4.32368e-11
ENSG00000153029	MR1	332	1.0715	0.178951	5.98771	2.12822e-09	2.37901e-08
ENSG00000153404	PLEKHG4B	444.261	1.01881	0.123228	8.26768	1.36594e-16	5.09564e-15
ENSG00000153714	LURAP1L	472.517	-1.77056	0.365076	-4.84984	1.23563e-06	7.52436e-06
ENSG00000153879	CEBPG	1666.1	-1.01723	0.222763	-4.56642	4.96136e-06	2.59726e-05
ENSG00000153976	HS3ST3A1	176.28	-1.03213	0.13596	-7.59143	3.16404e-14	8.9643e-13
ENSG00000154027	AK5	143.435	-1.185	0.205175	-5.77553	7.67116e-09	7.65371e-08
ENSG00000154175	ABI3BP	1139.72	-3.36632	0.338958	-9.93138	3.04006e-23	2.57817e-21
ENSG00000154642	C21orf91	1461.96	1.3948	0.0700258	19.9184	2.81663e-88	2.98586e-85
ENSG00000154734	ADAMTS1	16731.3	-1.67868	0.087503	-19.1843	5.0107e-82	4.55294e-79
ENSG00000154930	ACSS1	211.917	1.34683	0.268093	5.02376	5.067e-07	3.38359e-06
ENSG00000155660	PDIA4	22870.5	-1.15224	0.122615	-9.39724	5.60116e-21	3.95847e-19
ENSG00000155906	RMND1	817.783	-1.03691	0.0931682	-11.1295	9.01565e-29	1.24661e-26
ENSG00000156218	ADAMTSL3	417.832	1.38994	0.288519	4.81748	1.45383e-06	8.70718e-06
ENSG00000156265	MAP3K7CL	2498.67	-1.76104	0.384433	-4.58088	4.63032e-06	2.437e-05
ENSG00000156510	HKDC1	457.935	-3.14165	0.193152	-16.2651	1.74473e-59	7.65335e-57
ENSG00000158321	AUTS2	102.642	2.3076	0.34361	6.71575	1.87099e-11	3.06712e-10
ENSG00000158458	NRG2	94.1901	2.52307	0.346393	7.28384	3.24456e-13	7.62658e-12
ENSG00000159167	STC1	100.91	1.48358	0.157738	9.40536	5.18533e-21	3.68506e-19
ENSG00000159339	PADI4	116.613	1.68774	0.264996	6.36892	1.90364e-10	2.60951e-09
ENSG00000159388	BTG2	1063.5	1.21623	0.17962	6.77113	1.27779e-11	2.15011e-10
ENSG00000160789	LMNA	27414.3	1.98406	0.0547772	36.2206	2.88503e-287	1.22335e-283
ENSG00000160886	LY6K	3416.86	1.05658	0.32205	3.28078	0.0010352	0.00303638
ENSG00000161642	ZNF385A	1193.75	1.02788	0.154865	6.63727	3.19548e-11	4.99382e-10
ENSG00000162407	PLPP3	92.9262	1.27187	0.161852	7.85821	3.8967e-15	1.22395e-13
ENSG00000162490	DRAXIN	374.05	1.01007	0.178472	5.65957	1.51748e-08	1.41524e-07
ENSG00000162493	PDPN	292.161	1.37491	0.221085	6.21892	5.00581e-10	6.45831e-09
ENSG00000162496	DHRS3	156.75	1.33473	0.25197	5.29718	1.17602e-07	9.10539e-07
ENSG00000162733	DDR2	352.876	-1.04531	0.345326	-3.02701	0.00246984	0.00657024
ENSG00000163017	ACTG2	1499.13	1.22221	0.0817429	14.9518	1.51554e-50	5.67033e-48
ENSG00000163053	SLC16A14	235.026	2.09991	0.146338	14.3498	1.069e-46	3.23779e-44
ENSG00000163347	CLDN1	5195.44	-1.56601	0.223312	-7.01263	2.33876e-12	4.61261e-11
ENSG00000163661	PTX3	5148.78	-1.94402	0.230658	-8.42816	3.51138e-17	1.40466e-15
ENSG00000163683	SMIM14	405.797	-1.01922	0.0948591	-10.7446	6.28239e-27	7.01037e-25
ENSG00000163703	CRELD1	1894.07	-1.39031	0.20409	-6.81224	9.60922e-12	1.65411e-10
ENSG00000163739	CXCL1	214.886	3.13289	0.269523	11.6239	3.1175e-31	4.83631e-29
ENSG00000163874	ZC3H12A	268.694	1.29527	0.11369	11.393	4.53002e-30	6.54845e-28
ENSG00000163884	KLF15	98.3614	-1.69782	0.224366	-7.56719	3.8137e-14	1.06391e-12
ENSG00000164056	SPRY1	112.157	2.1491	0.170064	12.6371	1.31902e-36	2.46753e-34
ENSG00000164099	PRSS12	380.661	-1.29715	0.202036	-6.42039	1.35929e-10	1.896e-09
ENSG00000164161	HHIP	904.788	-1.9433	0.177616	-10.941	7.3352e-28	9.05933e-26
ENSG00000164171	ITGA2	109.544	1.37172	0.199273	6.88362	5.83524e-12	1.0544e-10
ENSG00000164211	STARD4	2221.25	-1.2327	0.139894	-8.81172	1.23235e-18	6.24572e-17
ENSG00000164236	ANKRD33B	983.633	1.16686	0.0810941	14.389	6.06439e-47	1.92863e-44
ENSG00000164251	F2RL1	275.771	1.19097	0.201272	5.9172	3.27473e-09	3.48601e-08
ENSG00000164342	TLR3	252.71	1.42134	0.117744	12.0714	1.49577e-33	2.60654e-31
ENSG00000165272	AQP3	104.877	1.31605	0.153673	8.56401	1.09011e-17	4.73287e-16
ENSG00000165300	SLITRK5	494.379	1.81818	0.114986	15.8122	2.56378e-56	1.01918e-53
ENSG00000165548	TMEM63C	93.8947	1.23692	0.216336	5.71757	1.08058e-08	1.03796e-07
ENSG00000165949	IFI27	1112.35	2.22931	0.23572	9.45747	3.15492e-21	2.29336e-19
ENSG00000166033	HTRA1	108.636	-1.13414	0.17293	-6.55838	5.43951e-11	8.15029e-10
ENSG00000166289	PLEKHF1	299.844	-1.32206	0.147523	-8.9617	3.19716e-19	1.79168e-17
ENSG00000166592	RRAD	91.999	1.46899	0.171436	8.56873	1.04633e-17	4.55833e-16
ENSG00000166598	HSP90B1	86044.8	-1.36595	0.194958	-7.00638	2.44566e-12	4.78634e-11
ENSG00000166750	SLFN5	1389.01	-1.34839	0.135232	-9.97095	2.04263e-23	1.77975e-21
ENSG00000166949	SMAD3	4614.36	1.01905	0.110695	9.20594	3.38695e-20	2.19824e-18
ENSG00000167767	KRT80	1716.15	1.16223	0.0600158	19.3654	1.51225e-83	1.47979e-80
ENSG00000167972	ABCA3	276.799	-1.34199	0.165351	-8.11603	4.81694e-16	1.66965e-14
ENSG00000167995	BEST1	115.825	-1.25146	0.256851	-4.87231	1.10302e-06	6.80812e-06
ENSG00000168016	TRANK1	131.72	1.47745	0.260122	5.67981	1.34847e-08	1.27066e-07
ENSG00000168209	DDIT4	3226.57	-1.04289	0.197392	-5.28335	1.26843e-07	9.76736e-07
ENSG00000168824	NSG1	85.3337	1.03877	0.235308	4.41452	1.01235e-05	4.89475e-05
ENSG00000168916	ZNF608	544.961	1.49186	0.0824247	18.0997	3.20244e-73	2.54614e-70
ENSG00000168961	LGALS9	302.969	2.27033	0.240024	9.45875	3.11653e-21	2.27847e-19
ENSG00000169083	AR	117.262	1.58332	0.188484	8.40033	4.45237e-17	1.76995e-15
ENSG00000169129	AFAP1L2	302.582	1.97922	0.352611	5.61304	1.98806e-08	1.80902e-07
ENSG00000169174	PCSK9	124.997	-1.22174	0.23059	-5.29832	1.16875e-07	9.05458e-07
ENSG00000169247	SH3TC2	129.403	1.08562	0.172836	6.2812	3.3598e-10	4.45673e-09
ENSG00000169429	CXCL8	410.269	3.56597	0.199823	17.8456	3.12553e-71	2.33882e-68
ENSG00000169432	SCN9A	385.648	-2.36593	0.616502	-3.83766	0.000124212	0.000458665
ENSG00000169946	ZFPM2	164.351	2.78766	0.309098	9.01869	1.9036e-19	1.11593e-17
ENSG00000170345	FOS	90.6037	1.00568	0.175822	5.71989	1.06591e-08	1.02646e-07
ENSG00000170442	KRT86	101.889	1.01866	0.325191	3.1325	0.00173323	0.00479208
ENSG00000170458	CD14	117.75	1.43671	0.26763	5.36829	7.94887e-08	6.37162e-07
ENSG00000170485	NPAS2	167.939	1.60091	0.228681	7.00065	2.54774e-12	4.96322e-11
ENSG00000170909	OSCAR	119.408	-1.98234	0.227745	-8.70419	3.1985e-18	1.56223e-16
ENSG00000170961	HAS2	595.679	-3.31973	0.285223	-11.6391	2.60854e-31	4.0967e-29
ENSG00000170989	S1PR1	1077.06	1.92649	0.127246	15.1398	8.84257e-52	3.40868e-49
ENSG00000171056	SOX7	322.218	1.03812	0.183928	5.64415	1.66e-08	1.53689e-07
ENSG00000171132	PRKCE	1454.51	-1.19425	0.109112	-10.9452	7.00757e-28	8.73954e-26
ENSG00000171303	KCNK3	374.785	1.61644	0.343616	4.70421	2.54855e-06	1.43325e-05
ENSG00000171631	P2RY6	101.134	1.062	0.232593	4.56592	4.97309e-06	2.60126e-05
ENSG00000171790	SLFNL1	117.673	-1.24494	0.206003	-6.04331	1.50981e-09	1.75882e-08
ENSG00000172432	GTPBP2	5003.76	-1.05319	0.147198	-7.15492	8.37203e-13	1.82364e-11
ENSG00000172575	RASGRP1	261.281	-1.01313	0.139931	-7.24019	4.48046e-13	1.02881e-11
ENSG00000173068	BNC2	144.288	1.03996	0.224863	4.62487	3.74837e-06	2.02648e-05
ENSG00000175197	DDIT3	3747.54	-1.76025	0.241683	-7.28331	3.25736e-13	7.6311e-12
ENSG00000175591	P2RY2	179.865	1.09369	0.156109	7.00594	2.45335e-12	4.79401e-11
ENSG00000176165	FOXG1	128.711	1.2072	0.177364	6.80633	1.00118e-11	1.71414e-10
ENSG00000176678	FOXL1	1472.3	-1.00586	0.0683841	-14.709	5.64e-49	2.0499e-46
ENSG00000177335	LY6S-AS1	118.933	1.39981	0.22114	6.32996	2.45224e-10	3.31862e-09
ENSG00000177363	LRRN4CL	290.504	-3.06352	0.379853	-8.06501	7.32279e-16	2.47114e-14
ENSG00000177409	SAMD9L	555.969	1.55829	0.108536	14.3573	9.59171e-47	2.976e-44
ENSG00000177706	FAM20C	562.918	1.52854	0.117255	13.0361	7.62978e-39	1.61764e-36
ENSG00000178695	KCTD12	186.924	1.34948	0.197346	6.83812	8.02374e-12	1.40206e-10
ENSG00000178764	ZHX2	902.767	1.45426	0.0650205	22.3661	8.41857e-111	1.5299e-107
ENSG00000179023	KLHDC7A	99.7993	1.76513	0.168269	10.4899	9.61462e-26	1.00252e-23
ENSG00000179218	CALR	50507.2	-1.07128	0.124454	-8.60791	7.4406e-18	3.38043e-16
ENSG00000179242	CDH4	2128.5	-1.11257	0.067816	-16.4057	1.74012e-60	8.51388e-58
ENSG00000179314	WSCD1	176.791	1.4244	0.24768	5.75098	8.87261e-09	8.72245e-08
ENSG00000180777	ANKRD30B	797.008	-1.62059	0.162878	-9.9497	2.52954e-23	2.18899e-21
ENSG00000182022	CHST15	495.898	1.10734	0.165279	6.69981	2.08688e-11	3.37751e-10
ENSG00000182118	FAM89A	235.223	1.41632	0.104385	13.5682	6.17989e-42	1.51182e-39
ENSG00000182261	NLRP10	345.059	-1.5691	0.12218	-12.8426	9.46978e-38	1.88227e-35
ENSG00000182667	NTM	312.44	-1.50188	0.112151	-13.3916	6.77384e-41	1.53875e-38
ENSG00000183072	NKX2-5	433.032	1.01886	0.190685	5.34313	9.1356e-08	7.22724e-07
ENSG00000183098	GPC6	105.877	1.38722	0.333319	4.16185	3.15686e-05	0.000135168
ENSG00000183486	MX2	428.756	1.04088	0.116978	8.89804	5.68403e-19	3.03809e-17
ENSG00000183668	PSG9	230.936	-1.13596	0.163633	-6.94211	3.86279e-12	7.2469e-11
ENSG00000183671	CMKLR2	239.641	-3.10422	0.232574	-13.3472	1.22961e-40	2.69687e-38
ENSG00000183770	FOXL2	115.795	1.28233	0.235469	5.44585	5.15578e-08	4.33201e-07
ENSG00000184164	CRELD2	3869.28	-1.65027	0.247943	-6.65584	2.81678e-11	4.44018e-10
ENSG00000184254	ALDH1A3	105.054	1.29955	0.299012	4.34616	1.38544e-05	6.53957e-05
ENSG00000186310	NAP1L3	112.973	2.66218	0.741073	3.59233	0.000327732	0.0010931
ENSG00000186399	GOLGA8R	102.866	1.14517	0.191754	5.97208	2.34243e-09	2.57992e-08
ENSG00000186472	PCLO	204.248	1.00706	0.155367	6.48182	9.06241e-11	1.31601e-09
ENSG00000187957	DNER	407.711	-1.17807	0.0822714	-14.3193	1.65668e-46	4.90107e-44
ENSG00000188060	RAB42	153.733	1.37783	0.282311	4.88053	1.05804e-06	6.55773e-06
ENSG00000188158	NHS	253.977	1.6779	0.205731	8.15579	3.46896e-16	1.23264e-14
ENSG00000196159	FAT4	876.091	1.04289	0.14472	7.20629	5.74966e-13	1.29225e-11
ENSG00000196208	GREB1	303.198	1.10997	0.181397	6.11901	9.41594e-10	1.15284e-08
ENSG00000196220	SRGAP3	117.155	1.07446	0.19217	5.59121	2.25487e-08	2.03434e-07
ENSG00000196345	ZKSCAN7	175.059	-1.03898	0.14736	-7.05066	1.78067e-12	3.59554e-11
ENSG00000196365	LONP1	4363.86	-1.02651	0.114149	-8.99273	2.41156e-19	1.39032e-17
ENSG00000196368	NUDT11	120.188	1.15397	0.270556	4.26518	1.99737e-05	9.0422e-05
ENSG00000196517	SLC6A9	623.988	-2.38616	0.381794	-6.24987	4.10786e-10	5.37377e-09
ENSG00000196549	MME	111.736	-1.84104	0.202273	-9.10176	8.88811e-20	5.40984e-18
ENSG00000197142	ACSL5	117.94	1.33975	0.219267	6.11015	9.95359e-10	1.21051e-08
ENSG00000197249	SERPINA1	119.742	1.0299	0.178601	5.76649	8.09401e-09	8.03151e-08
ENSG00000198576	ARC	83.7353	1.39163	0.222524	6.25385	4.00446e-10	5.25704e-09
ENSG00000198768	APCDD1L	142.172	-1.78796	0.208129	-8.59062	8.65004e-18	3.83405e-16
ENSG00000198807	PAX9	110.396	1.37468	0.192375	7.14586	8.94358e-13	1.93489e-11
ENSG00000198855	FICD	885.898	-1.20728	0.139033	-8.6834	3.84121e-18	1.84393e-16
ENSG00000204131	NHSL2	185.17	1.77919	0.178358	9.97542	1.95277e-23	1.71319e-21
ENSG00000204642	HLA-F	99.2077	1.17365	0.168023	6.98505	2.84759e-12	5.49683e-11
ENSG00000204941	PSG5	642.355	-1.87088	0.146178	-12.7986	1.66864e-37	3.21618e-35
ENSG00000205413	SAMD9	1230.6	1.66438	0.11727	14.1927	1.01601e-45	2.80971e-43
ENSG00000206262	FOXL2NB	98.6689	1.02421	0.184418	5.55375	2.79599e-08	2.48379e-07
ENSG00000206341	HLA-H	191.642	1.16931	0.225497	5.18546	2.15484e-07	1.57629e-06
ENSG00000212724	KRTAP2-3	357.986	-1.43995	0.215015	-6.69695	2.12815e-11	3.43992e-10
ENSG00000213057	C1orf220	280.153	3.37393	0.164511	20.5088	1.7963e-93	2.28508e-90
ENSG00000213694	S1PR3	646.072	1.35682	0.159767	8.49246	2.0231e-17	8.49368e-16
ENSG00000221963	APOL6	517.954	1.0804	0.121979	8.85723	8.20302e-19	4.29426e-17
ENSG00000223749	MIR503HG	1393	-1.46898	0.298977	-4.91336	8.9527e-07	5.65198e-06
ENSG00000224389	C4B	152.167	1.23221	0.188818	6.52594	6.75773e-11	9.94966e-10
ENSG00000228727	SAPCD1	339.925	-1.21476	0.240567	-5.04957	4.4281e-07	2.99787e-06
ENSG00000231924	PSG1	1175.21	-2.71975	0.133659	-20.3484	4.79666e-92	5.54712e-89
ENSG00000232973	CYP1B1-AS1	104.513	1.38792	0.276961	5.01126	5.4074e-07	3.57895e-06
ENSG00000233608	TWIST2	179.436	1.19719	0.276793	4.3252	1.52391e-05	7.11663e-05
ENSG00000234444	ZNF736	555.929	-1.25281	0.180138	-6.95474	3.53205e-12	6.6862e-11
ENSG00000234745	HLA-B	14295.9	1.27663	0.210444	6.06638	1.30826e-09	1.55101e-08
ENSG00000234787	LINC00458	176.149	1.54187	0.207438	7.43292	1.06224e-13	2.72984e-12
ENSG00000236333	TRHDE-AS1	133.918	1.67763	0.19886	8.43626	3.27665e-17	1.32325e-15
ENSG00000237807	LINC02984	191.574	1.27422	0.163882	7.77521	7.53225e-15	2.29779e-13
ENSG00000240476	LINC00973	296.192	-1.12656	0.0946134	-11.9069	1.08898e-32	1.77601e-30
ENSG00000240747	KRBOX1	170.672	-1.11012	0.212296	-5.22911	1.70324e-07	1.27303e-06
ENSG00000241472	PTPRG-AS1	138.938	-1.00411	0.236866	-4.23913	2.24384e-05	0.000100436
ENSG00000241484	ARHGAP8	103.821	1.01541	0.204452	4.96647	6.8182e-07	4.42297e-06
ENSG00000242221	PSG2	193.405	-2.51775	0.222888	-11.296	1.37326e-29	1.96284e-27
ENSG00000242265	PEG10	19529.7	2.55827	0.0667299	38.3376	0	0
ENSG00000242759	LINC00882	93.6085	1.51477	0.201295	7.5251	5.26801e-14	1.435e-12
ENSG00000243089		241.803	-1.33651	0.215888	-6.19076	5.98758e-10	7.60159e-09
ENSG00000243137	PSG4	2233.21	-1.12491	0.0683843	-16.4499	8.40762e-61	4.27813e-58
ENSG00000244694	PTCHD4	103.733	1.09756	0.164803	6.65983	2.74154e-11	4.33231e-10
ENSG00000247400	DNAJC3-DT	141.329	-1.07523	0.151395	-7.10213	1.22846e-12	2.55766e-11
ENSG00000248098	BCKDHA	475.335	-1.0247	0.111753	-9.16939	4.75715e-20	3.02578e-18
ENSG00000253741	LNCOC1	149.432	1.27868	0.263448	4.85363	1.21224e-06	7.3961e-06
ENSG00000254535	PABPC4L	94.5877	1.31202	0.227646	5.76342	8.24272e-09	8.15363e-08
ENSG00000258017	TUBA1B-AS1	879.261	-2.5423	0.745648	-3.40952	0.000650777	0.00201326
ENSG00000258659	TRIM34	164.205	1.0321	0.196108	5.26293	1.41776e-07	1.08061e-06
ENSG00000258667	HIF1A-AS3	1037.64	-1.03945	0.147985	-7.02403	2.15559e-12	4.29128e-11
ENSG00000259518	LINC01583	149.187	-1.14295	0.218707	-5.22594	1.73275e-07	1.29147e-06
ENSG00000260228	CDH13-AS2	355.038	-1.61494	0.216458	-7.46077	8.60179e-14	2.24689e-12
ENSG00000261150	EPPK1	352.252	1.09596	0.15116	7.25037	4.15643e-13	9.596e-12
ENSG00000262655	SPON1	110.733	-1.09986	0.209722	-5.24434	1.5684e-07	1.18126e-06
ENSG00000265972	TXNIP	496.536	3.23838	0.146711	22.0732	5.72258e-108	9.09962e-105
ENSG00000265992	ESRG	188.225	2.06697	0.217549	9.5012	2.07486e-21	1.53455e-19
ENSG00000266094	RASSF5	95.2921	1.09489	0.205373	5.33124	9.7545e-08	7.68809e-07
ENSG00000270149	TSTD1	191.669	1.50742	0.286026	5.27023	1.36255e-07	1.0429e-06
ENSG00000270276	H4C15	153.661	1.44546	0.250061	5.78041	7.45201e-09	7.45845e-08
ENSG00000273062	RALGPS2-AS1	147.565	4.70282	0.227832	20.6417	1.1601e-94	1.63974e-91
ENSG00000274276	LOC102724560	2161.35	-1.08945	0.13092	-8.32152	8.68457e-17	3.31761e-15
ENSG00000275216		1151.6	1.78831	0.339671	5.26482	1.4033e-07	1.07087e-06
ENSG00000277511		97.6826	1.9136	0.172333	11.1041	1.19836e-28	1.62174e-26
ENSG00000277701		268.311	-1.12814	0.224413	-5.02707	4.98024e-07	3.33264e-06
ENSG00000280213	UCKL1-AS1	118.898	1.20366	0.233885	5.14638	2.65564e-07	1.89789e-06
ENSG00000282024		99.2003	1.69445	0.262722	6.4496	1.12149e-10	1.59581e-09
ENSG00000283189		304.959	-1.12723	0.238745	-4.72148	2.34137e-06	1.32848e-05
ENSG00000285693		82.6708	1.39876	0.229264	6.1011	1.05344e-09	1.27263e-08
ENSG00000287725		88.2115	1.06164	0.236007	4.49833	6.84886e-06	3.47386e-05
ENSG00000287853		89.0224	1.18522	0.202124	5.86382	4.5235e-09	4.72054e-08
ENSG00000288640		142.318	1.30377	0.203144	6.41797	1.38102e-10	1.92209e-09
ENSG00000288928		181.305	-2.01713	0.291126	-6.9287	4.24721e-12	7.84161e-11
ENSG00000289479		92.296	1.92572	0.292219	6.58999	4.3987e-11	6.70131e-10
ENSG00000290923	PGM5P2	548.828	-1.04684	0.19753	-5.29966	1.16017e-07	8.99913e-07
ENSG00000290976		141.415	1.05779	0.17395	6.08101	1.19424e-09	1.42916e-08
ENSG00000291263	SMG1P7	105.85	-1.20392	0.269154	-4.47297	7.71395e-06	3.84971e-05
ENSG00000293352	RPLP0P2	199.761	-1.92203	0.223421	-8.60274	7.78371e-18	3.49805e-16

## Sheet: L1000CDS2_mimic_table
pert_desc	pert_id	cell_id	pert_dose	pert_dose_unit	pert_time	pert_time_unit	sig_id	score	DEGcount	pubchem_id
BRD-K05649647	BRD-K05649647	VCAP	20.0	um	6.0	h	CPC006_VCAP_6H:BRD-K05649647:20.0	0.1146	261	1242560
Tyrphostin AG 1478	BRD-K68336408	VCAP	56.78	um	6.0	h	CPC006_VCAP_6H:BRD-K68336408:56.78	0.1146	302	2051
BRD-A62809825	BRD-A62809825	A375	10.0	um	24.0	h	CPC006_A375_24H:BRD-A62809825:10.0	0.1107	464	5353993
Akt inhibitor IV	BRD-K28296557	HT29	10.0	um	24.0	h	CPC006_HT29_24H:BRD-K28296557:10.0	0.1107	429	5719375
BRD-K05649647	BRD-K05649647	HA1E	20.0	um	6.0	h	CPC006_HA1E_6H:BRD-K05649647:20.0	0.1028	177	1242560
Tyrphostin AG 1478	BRD-K68336408	HT29	56.78	um	24.0	h	CPC006_HT29_24H:BRD-K68336408:56.78	0.1028	505	2051
THAPSIGARGIN	BRD-K69023402	A375	10.0	um	24.0	h	CPC005_A375_24H:BRD-K69023402:10.0	0.0988	374	446378
ARP 101	BRD-K73395020	MCF7	10.0	um	24.0	h	CPC006_MCF7_24H:BRD-K73395020:10.0	0.0949	538	11292680
Cyclopiazonic Acid	BRD-A10420615	HA1E	10.0	um	6.0	h	CPC002_HA1E_6H:BRD-A10420615:10.0	0.0909	197	44483253
BRD-K86574132	BRD-K86574132	A375	48.0	um	24.0	h	CPC006_A375_24H:BRD-K86574132:48.0	0.0909	312	7326481
BRD-K05649647	BRD-K05649647	A673	20.0	um	6.0	h	CPC006_A673_6H:BRD-K05649647:20.0	0.0909	186	1242560
BRD-K92317137	BRD-K92317137	H1299	10.0	um	6.0	h	CPC006_H1299_6H:BRD-K92317137:10.0	0.0909	141	659101
Tyrphostin AG 1478	BRD-K68336408	HA1E	56.78	um	6.0	h	CPC006_HA1E_6H:BRD-K68336408:56.78	0.0909	206	2051
Akt inhibitor IV	BRD-K28296557	HT29	10.0	um	6.0	h	CPC006_HT29_6H:BRD-K28296557:10.0	0.0909	197	5719375
BRD-K41859756	BRD-K41859756	MDST8	10.0	um	6.0	h	CPC006_MDST8_6H:BRD-K41859756:10.0	0.0909	201	10096043
geldanamycin	BRD-A19500257	A549	10.0	um	6.0	h	CPC017_A549_6H:BRD-A19500257:10.0	0.0909	161	13017911
CGP 71683 hydrochloride	BRD-K31912990	HCC515	10.0	um	24.0	h	CPC003_HCC515_24H:BRD-K31912990:10.0	0.087	390	5312114
PENFLURIDOL	BRD-K15409150	VCAP	10.0	um	24.0	h	CPC003_VCAP_24H:BRD-K15409150:10.0	0.087	275	33630
Ro 28-1675 ?	BRD-K21672174	A375	160.0	um	24.0	h	CPC006_A375_24H:BRD-K21672174:160.0	0.087	462	9886086
ARP 101	BRD-K73395020	A375	10.0	um	24.0	h	CPC006_A375_24H:BRD-K73395020:10.0	0.087	249	11292680
CAM-9-027-3	BRD-K45399554	HT29	10.0	um	24.0	h	CPC006_HT29_24H:BRD-K45399554:10.0	0.087	438	49849912
CAY10594	BRD-K61662457	HT29	20.0	um	24.0	h	CPC006_HT29_24H:BRD-K61662457:20.0	0.087	476	56588033
BRD-K73395020	BRD-K73395020	MCF7	10.0	um	24.0	h	CPC018_MCF7_24H:BRD-K73395020:10.0	0.087	343	11292680
BRD-A64290322	BRD-A64290322	MCF7	10.0	um	6.0	h	CPC018_MCF7_6H:BRD-A64290322:10.0	0.087	214	5280754
geldanamycin	BRD-A19500257	HA1E	10.0	um	6.0	h	CPC019_HA1E_6H:BRD-A19500257:10.0	0.087	195	13017911
CGK 733	BRD-A50737080	HA1E	10.0	um	6.0	h	CPC003_HA1E_6H:BRD-A50737080:10.0	0.083	230	6605258
cyclosporine	BRD-A38030642	A549	10.0	um	6.0	h	CPC006_A549_6H:BRD-A38030642:10.0	0.083	158	16404350
manumycin A	BRD-A77216878	A549	10.0	um	6.0	h	CPC006_A549_6H:BRD-A77216878:10.0	0.083	269	73707404
CAY10594	BRD-K61662457	A549	20.0	um	6.0	h	CPC006_A549_6H:BRD-K61662457:20.0	0.083	159	56588033
BRD-K20755323	BRD-K20755323	A673	40.0	um	6.0	h	CPC006_A673_6H:BRD-K20755323:40.0	0.083	172	753704
89671	BRD-A31107743	HA1E	0.09	um	24.0	h	CPC006_HA1E_24H:BRD-A31107743:0.09	0.083	517	5353446
geldanamycin	BRD-A19500257	HA1E	10.0	um	6.0	h	CPC006_HA1E_6H:BRD-A19500257:10.0	0.083	133	13017911
89671	BRD-A31107743	HA1E	0.09	um	6.0	h	CPC006_HA1E_6H:BRD-A31107743:0.09	0.083	215	5353446
BRD-A62809825	BRD-A62809825	HA1E	10.0	um	6.0	h	CPC006_HA1E_6H:BRD-A62809825:10.0	0.083	283	5353993
BRD-K25737009	BRD-K25737009	MDST8	40.0	um	6.0	h	CPC006_MDST8_6H:BRD-K25737009:40.0	0.083	207	24868309
TPCA-1	BRD-K51575138	MDST8	10.0	um	6.0	h	CPC006_MDST8_6H:BRD-K51575138:10.0	0.083	158	9903786
Tyrphostin AG 1478	BRD-K68336408	MDST8	56.78	um	6.0	h	CPC006_MDST8_6H:BRD-K68336408:56.78	0.083	212	2051
geldanamycin	BRD-A19500257	NCIH1694	10.0	um	6.0	h	CPC006_NCIH1694_6H:BRD-A19500257:10.0	0.083	134	13017911
BRD-K25737009	BRD-K25737009	PC3	40.0	um	24.0	h	CPC006_PC3_24H:BRD-K25737009:40.0	0.083	484	24868309
A112550.cdx	BRD-K56301217	PC3	11.1	um	24.0	h	CPC006_PC3_24H:BRD-K56301217:11.1	0.083	141	11228183
BRD-K41859756	BRD-K41859756	SKMEL28	10.0	um	6.0	h	CPC006_SKMEL28_6H:BRD-K41859756:10.0	0.083	159	10096043
oligomycin c	BRD-K05350981	PC3	10.0	um	24.0	h	CPC011_PC3_24H:BRD-K05350981:10.0	0.083	97	5281901
BRD-K00486725	BRD-K00486725	HA1E	10.0	um	6.0	h	CPC012_HA1E_6H:BRD-K00486725:10.0	0.083	99	24058689
BRD-A64290322	BRD-A64290322	HT29	10.0	um	6.0	h	CPC018_HT29_6H:BRD-A64290322:10.0	0.083	158	5280754
radicicol	BRD-A39996500	MCF10A	10	um	3	h	LJP005_MCF10A_3H:BRD-A39996500:10	0.083	189	5311380
KIN001-043	BRD-K44100512	A375	10	um	24	h	LJP006_A375_24H:BRD-K44100512:10	0.083	321
Brefeldin A	BRD-A17065207	HA1E	10.0	um	6.0	h	CPC001_HA1E_6H:BRD-A17065207:10.0	0.0791	168	5362868
AG 957	BRD-K36737713	HA1E	10.0	um	6.0	h	CPC004_HA1E_6H:BRD-K36737713:10.0	0.0791	235	2064
89671	BRD-A31107743	A375	0.09	um	24.0	h	CPC006_A375_24H:BRD-A31107743:0.09	0.0791	399	5353446
Rottlerin	BRD-K03816923	A375	9.68	um	24.0	h	CPC006_A375_24H:BRD-K03816923:9.68	0.0791	338	5281847

## Sheet: L1000CDS2_reverse_table
pert_desc	pert_id	cell_id	pert_dose	pert_dose_unit	pert_time	pert_time_unit	sig_id	score	DEGcount	pubchem_id
PP 2	BRD-K95785537	HA1E	10.0	um	24.0	h	CPC002_HA1E_24H:BRD-K95785537:10.0	0.0672	220	4878
PD-0325901	BRD-K49865102	HT29	3.33	um	24	h	LJP005_HT29_24H:BRD-K49865102:3.33	0.0632	168	9826528
NVP-TAE684	BRD-K50140147	HA1E	3.33	um	24	h	LJP006_HA1E_24H:BRD-K50140147:3.33	0.0632	217	16038120
wortmannin	BRD-A75409952	HA1E	10.0	um	24.0	h	CPC006_HA1E_24H:BRD-A75409952:10.0	0.0593	239	5691
A443654	BRD-K88573743	HA1E	1.11	um	24	h	LJP006_HA1E_24H:BRD-K88573743:1.11	0.0593	314
saracatinib	BRD-K19540840	HA1E	3.33	um	24	h	LJP006_HA1E_24H:BRD-K19540840:3.33	0.0593	177	10302451
JNK-9L	BRD-K19220233	HA1E	3.33	um	24	h	LJP006_HA1E_24H:BRD-K19220233:3.33	0.0593	297	59588070
WZ-4-145	BRD-U61997977	HA1E	10	um	24	h	LJP006_HA1E_24H:BRD-U61997977:10	0.0593	272
rapamycin	BRD-A79768653	LNCAP	1.11	um	24	h	LJP006_LNCAP_24H:BRD-A79768653:1.11	0.0593	163	5374464
AMSACRINE	BRD-K98490050	HA1E	10.0	um	6.0	h	CPC004_HA1E_6H:BRD-K98490050:10.0	0.0553	331	3926765
528116.cdx	BRD-K49371609	HA1E	0.09	um	24.0	h	CPC006_HA1E_24H:BRD-K49371609:0.09	0.0553	431	10275789
480743.cdx	BRD-K53903639	HA1E	80.0	um	24.0	h	CPC006_HA1E_24H:BRD-K53903639:80.0	0.0553	260	19582717
curcumin	BRD-K74148702	HA1E	48.0	um	24.0	h	CPC006_HA1E_24H:BRD-K74148702:48.0	0.0553	419	16760039
wortmannin	BRD-A75409952	HT29	10.0	um	24.0	h	CPC006_HT29_24H:BRD-A75409952:10.0	0.0553	115	5691
7878890	BRD-K96704748	SKB	10.0	um	24.0	h	CPC013_SKB_24H:BRD-K96704748:10.0	0.0553	84	1182101
AZD-7762	BRD-K46056750	HA1E	0.37	um	24	h	LJP006_HA1E_24H:BRD-K46056750:0.37	0.0553	159	67077825
CGP-60474	BRD-K79090631	HA1E	0.37	um	24	h	LJP006_HA1E_24H:BRD-K79090631:0.37	0.0553	287	644215
A443654	BRD-K88573743	HA1E	0.37	um	24	h	LJP006_HA1E_24H:BRD-K88573743:0.37	0.0553	334
NVP-TAE684	BRD-K50140147	HA1E	1.11	um	24	h	LJP006_HA1E_24H:BRD-K50140147:1.11	0.0553	157	16038120
saracatinib	BRD-K19540840	HA1E	1.11	um	24	h	LJP006_HA1E_24H:BRD-K19540840:1.11	0.0553	143	10302451
CGP-60474	BRD-K79090631	HA1E	0.04	um	24	h	LJP006_HA1E_24H:BRD-K79090631:0.04	0.0553	296	644215
torin-1	BRD-K40175214	LNCAP	0.12	um	24	h	LJP006_LNCAP_24H:BRD-K40175214:0.12	0.0553	306	49836027
rapamycin	BRD-A79768653	LNCAP	0.04	um	24	h	LJP006_LNCAP_24H:BRD-A79768653:0.04	0.0553	109	5374464
WYE-125132	BRD-A45498368	LNCAP	10	um	24	h	LJP006_LNCAP_24H:BRD-A45498368:10	0.0553	295	25260757
AZD-8055	BRD-K69932463	LNCAP	3.33	um	24	h	LJP006_LNCAP_24H:BRD-K69932463:3.33	0.0553	345	25262965
wiskostatin	BRD-A18579359	HA1E	10.0	um	24.0	h	CPC002_HA1E_24H:BRD-A18579359:10.0	0.0514	154	2775510
Camptothecin	BRD-A30437061	HA1E	10.0	um	24.0	h	CPC002_HA1E_24H:BRD-A30437061:10.0	0.0514	371	2538
CPT 11	BRD-K08547377	HA1E	10.0	um	24.0	h	CPC002_HA1E_24H:BRD-K08547377:10.0	0.0514	326	23581792
16-HYDROXYTRIPTOLIDE	BRD-A13122391	HA1E	0.08	um	24.0	h	CPC006_HA1E_24H:BRD-A13122391:0.08	0.0514	425	16220015
BRD-K26664453	BRD-K26664453	HA1E	10.0	um	24.0	h	CPC006_HA1E_24H:BRD-K26664453:10.0	0.0514	365	5311281
BRD-K57080016	BRD-K57080016	HA1E	80.0	um	24.0	h	CPC006_HA1E_24H:BRD-K57080016:80.0	0.0514	216	10127622
NCGC00188536-01	BRD-A09719808	HT29	10.0	um	24.0	h	CPC007_HT29_24H:BRD-A09719808:10.0	0.0514	124	44640137
brivanib	BRD-A21584801	A375	10	um	24	h	LJP005_A375_24H:BRD-A21584801:10	0.0514	146	11451527
AZD-8330	BRD-K37687095	MCF10A	10	um	24	h	LJP005_MCF10A_24H:BRD-K37687095:10	0.0514	299	16666708
roscovitine	BRD-K07691486	MCF7	10	um	3	h	LJP005_MCF7_3H:BRD-K07691486:10	0.0514	175	160355
BMS-387032	BRD-K43389698	HA1E	3.33	um	24	h	LJP006_HA1E_24H:BRD-K43389698:3.33	0.0514	288	3025986
BMS-387032	BRD-K43389698	HA1E	10	um	24	h	LJP006_HA1E_24H:BRD-K43389698:10	0.0514	326	3025986
AT-7519	BRD-K13390322	HCC515	3.33	um	24	h	LJP006_HCC515_24H:BRD-K13390322:3.33	0.0514	280	11338033
AZD-8055	BRD-K69932463	LNCAP	0.04	um	24	h	LJP006_LNCAP_24H:BRD-K69932463:0.04	0.0514	240	25262965
CGP-60474	BRD-K79090631	A375	1.11	um	24	h	LJP007_A375_24H:BRD-K79090631:1.11	0.0514	266	644215
Hexylcaine hydrochloride	BRD-A97730597	VCAP	10.0	um	24.0	h	CPC003_VCAP_24H:BRD-A97730597:10.0	0.0474	177	10770
mitoxantrone	BRD-K21680192	A375	10.0	um	24.0	h	CPC005_A375_24H:BRD-K21680192:10.0	0.0474	380	5458171
BRD-A36630025	BRD-A36630025	HA1E	0.35	um	24.0	h	CPC006_HA1E_24H:BRD-A36630025:0.35	0.0474	333	4014291
PP-110	BRD-K03618428	HA1E	22.2	um	24.0	h	CPC006_HA1E_24H:BRD-K03618428:22.2	0.0474	337	24905203
trichostatin A	BRD-A19037878	JHUEM2	10.0	um	6.0	h	CPC006_JHUEM2_6H:BRD-A19037878:10.0	0.0474	151	6376322
BRD-K04853698	BRD-K04853698	NCIH2073	10.0	um	6.0	h	CPC006_NCIH2073_6H:BRD-K04853698:10.0	0.0474	242	25195294
wortmannin	BRD-A75409952	HA1E	10.0	um	24.0	h	CPC007_HA1E_24H:BRD-A75409952:10.0	0.0474	189	5691
vorinostat	BRD-K81418486	HA1E	10.0	um	24.0	h	CPC007_HA1E_24H:BRD-K81418486:10.0	0.0474	364	5311
BRD-K03829970	BRD-K03829970	A549	10.0	um	24.0	h	CPC009_A549_24H:BRD-K03829970:10.0	0.0474	232	53338854
BRD-K04534322	BRD-K04534322	ASC	10.0	um	24.0	h	CPC012_ASC_24H:BRD-K04534322:10.0	0.0474	284	44511132

## Sheet: Comparison VENN
HUMAN DATA
38 common elements in "hmc3" and "olah":	8 common elements in "hmc3" and "galatro":	68 common elements in "olah" and "galatro":	2 common elements in "hmc3", "olah" and "galatro":
CD74	ADGRE5	CD53	CEACAM1
TNFRSF1B	PSAT1	HLA-DMB	PDPN
HDAC9	TPBG	COLGALT1
HERPUD1	FAM13C	PMFBP1
MGST2	ABI3BP	PLEK
MMP2	LY6K	MS4A6A
OAS1	HTRA1	SAMSN1
TREM2	SPON1	LPAR5
DERL3		LAT2
PCK2		DHRS9
DNAJC3		APBB1IP
OAS2		ITGAL
CD274		IFNGR1
IL1B		MS4A4A
BST2		STXBP2
NFATC1		RGS10
PTPRE		P2RY12
SORL1		LILRA4
CASP1		GNB4
IFI44L		ARPC1B
PLAC8		C9orf66
MR1		OLFML3
BTG2		RASAL3
DHRS3		TMCO6
ZC3H12A		TGFBI
TLR3		CFD
DDIT4		GPN3
LGALS9		TNFRSF14
FOS		NRP2
CD14		PLVAP
OSCAR		TMEM71
P2RY6		CNPY3
BNC2		IL18BP
SAMD9L		FTL
MX2		UTP6
SERPINA1		STAG3
HLA-B		CORO1A
TRIM34		IRF9
		CD180
		RCN3
		TNFAIP2
		CLEC2B
		MSLN
		CALHM2
		FRMD4B
		A1BG
		P2RX1
		KCNN4
		PATL2
		VENTX
		NFAM1
		TLR10
		LIPA
		NAALADL2
		ACCS
		FPR3
		CXCR4
		MED12L
		C22orf34
		PSTPIP1
		CLEC5A
		IL15
		ALOX15B
		C2
		CD163
		GALNT6
		ZNF660
		RNF144B

## Sheet: Comparison VENN 2
PATHWAY: hsa03013						PATHWAY: hsa04145									PATHWAY: hsa04933
32 common elements in "List 1" and "KEGG NCT":						45 common elements in "HMC3-Progerin" and "KEGG Phagocytosi":									47 common elements in "HMC3-Progerin" and "KEGG AGE-RAGE":
KPNA6						ATP6V1H									MAPK9
IPO5						SEC61A1									PRKCZ
TNPO1						SCARB1									BAX
NUP50						ITGB5									MMP2
AAAS						RAB5C									ICAM1
RAE1						TCIRG1									TGFB2
NXT2						RAB5B									JAK2
KPNA3						ATP6V0E1									MAPK1
NUP107						ATP6V1A									PLCB4
NUP155						PIKFYVE									AKT2
KPNA1						TUBA1B									PIK3R2
SUMO1						C3									SERPINE1
GLE1						CANX									MAPK8
XPO5						SEC61G									CCL2
THOC6						TLR4									COL1A1
NUP210						TUBB2A									NFKB1
SRRM1						TUBB2B									VEGFA
NCBP1						ITGAV									FN1
NUP58						ATP6V1C2									STAT1
SAP18						DYNC1LI1									AKT3
UPF2						ATP6V1B2									PIK3R3
RANBP2						ITGB1									F3
EEF1A1						ATP6V1C1									EGR1
DDX19B						C1R									IL1B
NXF1						ITGA5									NFATC1
THOC7						ITGA2									CDK4
PHAX						TAP1									IL6
XPO6						THBS3									PLCE1
XPOT						CD14									AGTR1
SUMO3						CALR									PIK3R1
POM121						ATP6V0A2									PLCB3
POM121C						THBS2									FOXO1
						TUBB4B									PRKCA
						DYNC1H1									MAPK13
						TAP2									TGFBR2
						HLA-C									PRKCD
						HLA-E									SMAD3
						HLA-F									STAT3
						HLA-A									CXCL8
						HLA-DPB1									PRKCE
						HLA-DPA1									RELA
						HLA-B									VEGFB
						TUBB3									JUN
						ITGB3									COL4A1
						SEC22B									COL4A6
															PLCG2
															NRAS
